# Supplementary material for: Polyvalent phage GSP004 recognizes O-antigen polysaccharide receptors in Salmonella and Escherichia coli through tail fiber protein ORF208
Source: J Virol. 2025 Nov 18;99(12):e00810-25. doi: 10.1128/jvi.00810-25 (PMC12724128; doi:10.1128/jvi.00810-25)
Supplement: Table S8 — GSP004 genome annotation. [file jvi.00810-25-s0002.xlsx]

## Sheet: Sheet1
Supplementary Table S8 . List of annotated ORFs with the size and location in GSP004 genome.
ORF	name	conting	start	stop	strand
ORF1	hypothetical protein	atgatgaaaacgttcggtgattttcttactgagtgggatggtctcgctaccgacaacaaagagattgttgagtttgttgaaaagcgaggcgataagtgggttgtccttgaccacaccaagactaatgttcttgggacacatgacaccaaagctgacgcggacgcccaattaagggcgatcgaagcgaataaacatagttga	81	281	+
ORF2	hypothetical protein	atgaagaatatttgggtggtgatttccaacagaattcgcgctagttgggaaggtcggatggtgagcatcaagaacgggtctcatccaaaaacttacgatcgttatgatcctgccctggatcttcatgcagaataa	295	429	+
tRNA1	tRNA-Asn-GTT	gacgatgtagttcagtcggtagaacggcggtctgttaaatcgtatgtcgcaggttcaagtcctgtcatcgtcg	456	528	+
tRNA2	tRNA-Tyr-GTA	gtgagtgtggcagagcggtcgaatgcaggagactgtaaatctccccgtaacagcgcggtggttcaaatccatccactcaca	1289	1369	+
tRNA3	tRNA-Ser-GCT	ggaaggttgcccgagaggtttaagggactcgactgctaatcgagtggggcttttagcccccgaaggttcgaatccttcaccttccg	1449	1534	+
tRNA4	tRNA-Undet	tgcttcatagctccagtggtagagcgcaggaaagtttcgagagaacaaggtgcctgaggtcactggttcgaatccagttgaagcaa	1541	1626	+
ORF3	hypothetical protein	atggcaactgctaagatcacaccaaacgcaagtacatggacacaagtctcagacggaacatctttgaaaactcttcaagtgactcacggttctgtgtatttgtgcgatagccctagtattccaacgggtaacaacgcgcacatcatatatcaaggaaatatggtcgttttaaccccgccgacggtgggttgggttaaggcaattaattctgatgcgacagttatcgtttcttaa	1922	2155	+
ORF4	tail needle knob	atggctattttgacatctccctatttggggaatatgcttcagacccaccgcattaaaacagaagtcagattttctgggttgtcacaactgctaacttctggggcaactggaatagatttattaactgtgttggatgggaagactccgaacccttcttctcctactggtttagccccgttttttaaattatcagatcacaaatttcatgcgtttccctatgattctattcttccggtgaaggttaatattgtcggatcatggtctgggtctacttctaatagaaccatgatattagattttgtgggttctgtggggaaccagttatcaagaagtcgtgatgctagcgtaccgccgccggacactttgtctttcattacattcttcagcgttgacaaggat…	2165	2683	+
ORF5	hypothetical protein	atgcgtaatgttacaatttgggattacaacgatgtagtttgtgacctgcctccatttgctcgcctgtacacatacaaagggaacaaacgtactcttaatgagttcttgtatccggcatatatctatcgggacgggcatcttgctccgcgatcacttgaagaaactggtgtgtgtactccttttgatatcaacaagaaagggcaagcggtattcattggttattccagcgaagatgacatggtaaatggtcgacgcggtctgtatatggtgtttaacacatttgagcaagccgtgaattggttattcaaaaatggttatgatttctatggtgaagagagttctactgctcgccgccgtaaagtaaagaatgttgatttctacgcagagcgcaagaaatat…	2755	3456	+
ORF6	hypothetical protein	atgaacaaaaccatcttcgataccctttccctcgaccgtaatctggttcactgggaagactatctctacaaacacaccccgtgcgaacttattgccaatccagaaaccaatcagcaggtttggttcaaacgtgaagattacttcgcgcctttgtcatgctatatgaatggcaagcaggggatcaatggcagcaaactccgccaggccatctggctcatgatggagcatctgaaagctggaggatccccagatcttatccatggtactgtagttggtagtccgcagtcccctatggcgacggcagtctcacggcatttcggcggcaagacaaccactgtgctgggtgccactaaaccaaccacatgcatgaatcatgatatggtttcaatgtcagcatgg…	3526	4719	+
ORF7	hypothetical protein	atgaaaacctttctagaattttatcgcgaatcaacgttacctgattttacgaatatcgttttgtatcatgggtctaatgttgaattcgatatctttgattttgaaaaatttggccagactgactctggtacgatgggtgctgggttttacctgacaggggatccagaaaaggcacagatctacgcagaaaatgccgtgcgctatcgtcaatctggtgaacctgtcgtcatggcatttcgtgtcaaggccaagaagactcttgtaatagattccaacaatgtttcggtgtgggaaaataaaatgcgtgagttggggataaagcctggtaagatacatgataatgtgaaagaacttatcaacaaagggttcgattccatagcctctatgagtgccaataac…	4759	5208	+
ORF8	hypothetical protein	atgccaatttcgaaattatttgaagcggattccccagcagacatgcctatttggactggtgttcaagacgggactacgattgaattctttgagcgcggggaaacaggcgctgaagagatttatgcttccgtacaagggacagacgtcgtccgcgccgccgtagctcttgctacatttttagaggacgccccgattgacggtattccgtttgaagcccatgtggacccagaagacccgacgtctatcatcattacagtccagggtgctgaatatacatcttacagtattgagcacgatgaagaaacaggagcgctgtttatagccacggatcttcaattggaagatgacgaaattgaatatctgaaacagaatggtcgtcttccagagtactctgacgaa…	5244	5702	+
ORF9	hypothetical protein	atgatgaaaaacttcgcacaagaattacagactacgattgaccaggctcagatttgggaagccatggggatagttgaaaaagccgttgatatctttgtttgcaaaatgaagaagcaactcgtttcccaagcaaatcgcggagttgaaattgatgacatggtgtacgctgttggtggccacaggtttgacgaaatattaaccgcatttcaacaggcatataagtctcaaaaatacccaacagacaagcaagtcgaaaagttcaaaacattgttggtggcgagtcttctgaaggaaggtttgaagttcgaattacacaaggatgaaagaacagatgtcgtaacaatgagattcacagtacacacaaacgatatctaa	6103	5729	-
ORF10	hypothetical protein	atgaatatgccaaaaactcctgtccgtattgccgtcgagcctctgctggttgatgctgagaatgctgctgagcagtacgcgaacaaagtcatcaagaacataatggacgatctggcatccaacggctgggacgtcgagaagtgcgctccgtggccatcttcggttggtgtcaagtttggtgatccagattaccaacgaatgaaatcaaaacatgcgctctaccgttctttgacccaggcagtgaatccttcttacatacctgggaagccggatattgtcaaagctgatcctgagcgccatgctctgtttgtcaaagaagcacgtcgaaacgctgcgatgcaatatgagtctttcatttgtaaactggaagacaaaattggtgggcacagcgcggctgtg…	6642	6100	-
ORF11	hypothetical protein	atgatttttatcgtgtgggtagtattcgcatttctggccatggccgacatcggcaagtatcacctaatccccagtgacctgactgtcctgctgtacggtatggtttcgtacatcctgggttatgtccgcgcccgtcttctgtctgaatga	6803	6654	-
ORF12	hypothetical membrane protein	atggcaatcgaaattatcgctcaatctaaatccggcaaaactgtattgttcggcaccgaagaaggccgtgtaatcaccactttgggcacagttgacggcagcaaccccgtaaaaggcggtcgcttcctggttgagtacggttctcgtgtcgtgatggtaagtaaaattgatgggcgtgatatcactgctcctcgtcaagaattctttgattcacgttctgccgccatgcaattctttttcttccagaaacgtcatgaactctttgtagaagcgaaagacgcaggtctaaacgacgcgactgccgaactgatagctgagggtaaactgactcttgaagtagcgcttggcgacatggattgcgaagctgaagcccattatatcgaatattccgcttaccag…	7409	6852	-
ORF13	hypothetical protein	atgaaagtggtaaacaagagattgctcgtcacccaaggcggggcgacgatagtaagaggaaggatttacgaacagattcagctgggtgatcataagacacgcctgactgtcaaggcaccggacggtggatggcccacaaaggtggttgtccccgacggcctcatagaacgagggacagcagtgtacaaaggagcagagttcaaaatttattaa	7717	7505	-
ORF14	hypothetical protein	atgaccaaggagtttattatggcaatcccctttgtgagtatgatcccaggggcgctcaagcaactctggaacctcgggactgatttgatccaatacaagcgggaagttgttcaggccaaacacgatgtcaagctagaggctatcaagtcctcctcagattgggagctgtctaagatcaccgaagtcggcgggtcttggaaagacgaattctggactatcgtgttagctgttcccgctatcctcgtcatgactgctccggttgtggaactaattctgttccctgatgagtatcataaaggggatttcatcaaagcagtaatcgacggcctccaggcgctcgataccgcacctgaatggtatacctattcgttattgacagcaattagtgcatcattcggt…	8349	7759	-
ORF15	DNA polymerase	atgactgttttctatacgaacgttgcccgacagggtaacgaccttctgattcgtattgcagacgacaacggcaatcgccgtatgttgcgtaagaaattcgaacccaccttgtatttacccacagccgattattccaaagttgaaaagattggcctcctcaatgaaccgttggtgtctaaaaaatttgcgtcaatgcgtgacgccgacaactatctggaggaatataaggaggtcgaaggcgctgccgtttacggacaaacggattatgcatatcaattcatagcgcatagttttcctgggatgattacccccgattattcaaatattcacatcgccaacgtggatatcgaagttttctcggctgggtggcgcgatggagaaatgactaaaggcccattt…	8411	11407	+
ORF16	hypothetical protein	atgaaactcaataagattcttctggtgtgtgctctggctttctctaccactgcatgctctacccttctggacgttgcgtctactgttgacctcgatgcgccgacgttcaccaatcagcaagcggtgaataagatggaagacacaatcaaggcacatgctgcgttggataacaccactcctggtccgttgcaaactgtttgcaattatgacgattccatccaggaagatgaaacctatcactgtaccacttacgtgaaggaatcttctgtggttctgtatgcagattgcacagaagagcaatgcaccgcaactggttatgatcaagtggagaagtctgatgaataa	11468	11812	+
ORF17	HAD-superfamily hydrolase	atgaataatcatgttggtctgtatgatgccaattctaaaatcggtggaatgtatcgtatcctggtagacgtagacttgactttggttgatagcctctccccttgggtggattggtttaatatttccaattcaaaagctgctgctgaaaacatgggttgtcatgattatcccaatgatttccagcgtatcaccaaagagtgctatatggctcatgctggtgatttggcgatcctcatgcgggaacgcgctcacccagcatggttgacgcgccgtgtgtttgttgctggtcaatggatggattcacctacaggacgtgatcctatggattggtggcgcatgccggacctgtatgccaagatgaacccgcttccaggcgcttacgagttcctggtgaatctg…	11805	12587	+
ORF18	hypothetical protein	gtgcaagaacaatccaagtttggggaaaccccagacaagcgttccggtgatagcgatatggatggcgttattatccatgtgaacaacttcattcgtaaacaaaccacacccacttccgttggtgcggcgctggagttaaagcgtgttctgatagaaaacggtatggcaccagatgacgatgaaattttctataacttcgacgaccagtataaagtgaagtttgaagagaatggccgcccacaggttgctgtgttctgggcaccatggatgggcggtgtgagctggcgtattgaggaagatgcataa	12598	12903	+
ORF19	hypothetical protein	atggctaaaataattgtagtgaaaggaacctctggcacgggtaaaggcacccgtgttgttcagttcatcgaatggctccgcactaagctggagcctactgaactcacctacaccattggtgacaagacgcgcccattcggtctgaaattcgaagagctgaagttaatcttcgttggccagtatactgtgtccaacaaatccggtctggcttcctggacttccatggacgccatccacgccgccacaggctcgggtgatatcgcccgtgatctggtcaaaggctggctggctcagggttacactttggtgtgcgagggtgaacccctcatgctgtcggataaatggcgtcctgaatggatgttcaagaactatccgattgaatctctggcgttgctttat…	12903	13808	+
ORF20	hypothetical protein	atgaaacagatgtctaaatattttgtgttcgtcggattggtgatgtgtatcacagctgtgctcgtcggtgtcatgaaatatttgggcatcgttgagttggattcaaccgaaatattgaacgtttacgcgttatattatttggggggtgctatcttattaacgcctttcgtctataacataattcagagtttcaaaaggaattaa	13811	14014	+
ORF21	hypothetical protein	atgaaaatcctcattccacgcaacgttgtcgctgttgctattgattaccgtggtgatgcgaagatgattaacgctgtccgttactatccggaacagaataaaatcgtcccacaatttcaactgaataccaatccttcttctaaggatttcggttcttggcgtcaggtgggtttggctcgtacccaagtcaatgcccagcattttatttccgaaaagacgaaaaccgccaagcaaatttggttggtgacgaatgatcgtcgtttcctgcctatctggtctctgggacagcccgtagtaagccccgaagaaattcagctggctcccgaagctgagcctgaagttgtttctcctgtagaggaagtgaaagatgaaaatcaagcaggttga	14016	14402	+
ORF22	membrane protein	atgaaaatcaagcaggttgattttatcttcatgatgttgatgttcgttatctttacggtttcgctggtcggcgtcatggtcacagaaggggtgcaacagcgcccattcttggtgatatgtcctgtatctatcgccactttcttctatctggcgttccgtgttgaactcgggagtaaaatcggatga	14383	14568	+
ORF23	hypothetical protein	atgaataacatttctaaaatgccgactggctatgcgcccccggctgaatggaagtacccgattgacctggctgttgactatcgcaagcctgagaatcggatgtacctgctcaaggcttgggtggaggcgctgtcctacaccgaagagcacaaccagcagatgcgtctgatggactatgcgatcgaagtcactgaaggcatcacacagcttgagaagatcgagcgcaagatctggatgtcgttcctttggggctgctgttataacgccatcggtccatggacaatctacagtgagttccctgtgcctcctcagtccaaagaagagatgcagcgcttttctgattggtacaacctgaactttgagcgtatgcgcttcgataccgattgccgttaccgtaag…	14565	15800	+
ORF24	hypothetical protein	atgttacaagatctgttggtgtacgcgcttcctggcgttgttgtcggcttcgtagctggcgctctggtctttcgtaaacacgcgcaagacggtgaagtgattgttcagaagggtaaagacatcctggaacaaatcgaagccaaactggacgagctgaagaaaaagtaa	15837	16004	+
ORF25	hypothetical protein	atgacacctcaatacaaaatattggtcaccagccgttgttatgcttatggacagggtgaagcaatatcagtacacacagttgtagttgattttgaaaacaaagaacaagcagatttggcattctataatatgcagcagagcacagctcctgccgatattggcgttaaacaagtttatacgaaattatactga	16086	16277	+
ORF26	hypothetical protein	atggcaatgcaacgaattgaagacatgtctgtgctcgatatggaagcgacatttggcgactattttgaatctaccccgaaacaagaaaagggtcatctggtagtgtcggaagagttcgcacaaaaagttcaagatacgcttccgactaaattgaacggtgggcaaggcggtttccgtcgcggtgaactgaatatcatctgtgccggagggattacgagatga	16289	16510	+
ORF27	hypothetical protein	atgaagcgccccgaatacaaacaatatttgtacgatctgttcatgaaagaaacagacggcgtattacatcctaagaaagcgactattgttaaattgcattctgaaggtgatttgtctatagcatatatccgaaaagaactcgatttgatgggaatcgaatacgaagaccacatcacggatacacgtgctttaaaaagagaaacagcaatcgttcttcataccgttgcaacaattatgcatcgccaccatgtttcttttgacgatgcaatgactccacagtatcatgaagaacgttgggatctgttgttgaaaaatggggctaaatctgagcataaaaatcaacttcttggtatgacgaaggaacaactcgtggatggtgtgttatga	16507	16893	+
ORF28	hypothetical protein	atgatttaccttctgtttgtggttcctgtaattttggccatcttgtttataatatatcaccgcaagacccatgagccaaaggagactttgatcgccacggccattgttatcgtattgtcttgccttatccagtcgggattatatgctgctttctcccttggtagttctggggacgtggaaatcctgaatggatatgtaactgataagcaacggaataaggtgggttgtgaacattcttatgaatgtatgtgttattacacaacatcttgctctggttcaggaaataaccgatcttgtacacaaacgcgtcattgcagcacatgctatgagcactcttatgacgttgattgggacgtattaacaaccgtcggtgatctgagcattgaccgtattgatcgt…	16890	17999	+
ORF29	virion structural protein	atgtcacaacgtaaaggtatttcaattggttggatcgttgggttggcaattctagcatttgctgtaattgggattggcagtgtggttagctatttcaatgatttcaaccgcattgaacaacaggtcaaaaagttcaacaaagattctgaaaaccacctgagcaactacacgctcaaagttcaggagacggcgcagattcctgacatgtacaaaaacggtttgaaggaagtgatcaaagatactttccaaggccgttatggtgcagacggttccaaagcagtaatgcaatggattcaggaacagaatattcagtttgattcatctttgtacaaagagattcaggttgttatcagctcaggtcgggatgaattccgcattagccaaactaaaaaattggac…	18015	18584	+
ORF30	hypothetical protein	atgagcgtgaaactaaccgaatctctgacgctggaacagcaacaggcgttactggatgaagtggtaatctctgctgtcaagcagggcattatcaaagatgacacgttgttgacgcgccccgaaatgatacatcatttggtggtgtgtctgggcgaagccaataatcctcgcaaaaagattgtaatgttcaaagaaggcattatttatcccaacggaagattcgcttggttaaccctatcgggaagtcatccggatttgaaggatgaacagaaagaaatcaaaacttctgttccggtaacgccatacactgaaggagttgatttattgtcttggtttgagaccatcaataccatctatgtcatggcacctgatggtaagccagcacaggatctgcgtggt…	18589	19011	+
ORF31	hypothetical protein	atgacagacaagccaagaaagatagcgattattggaggaggaatcggcgctcggactatggccattatccttcaagaaaagttgaaaggtgttgaagtagaatgtatcagtgtagacgatattcctaaacgtcgttgtgaaccaggtgaacgcatgataatttgtgatgatctggtagaaagtgaacgcaaaacattggtatctcaagcggtggctcagttacggaaggcagatatttcgtattgtgaagcagaagccgatgacagagacataattgcgtcacaacgttatcaaaagccgccgcgcctatatggagccgcccaacataaacgtcaggctaagaaatataaaaatcggagtaaacgaaaatga	19073	19444	+
ORF32	hypothetical protein	atgactactcaaaaaccgacttatgaggaattggccactgcgttgatccacatggatgatgccttccaagatctctttggccaagtatgctctaatccagtgatgaatgcttggggcaagcccgttaactttgctgttatgaacaaacaccgcgaacaggcaagttcaactattagcaatttgcgtcaaacgatggatgtaaaacaaccaagcatccaacggtatcttgaaaacttcgatgagtattctttcaaagaccttctgttcaaagatctagtcgagcaagagcaacgcagacagagtaagaactgctctgaagtacaatcttctgatgaaattcgtcagaacatagaacaagaattcgacaatgcatacgatcctatcggtttggctgttatg…	19441	19887	+
ORF33	hypothetical protein	atgtctaaaccattatctgctgcggctgtagcaacccttgctttgtccgccatggctgaagatatgacgcataatggtcgtctctgggatgatcatcgttatgcacaagggtgtacccctggggaacctgggcatgctcgtccttccgtcagtcgtcctaaaaaggccaagacccatggaaagaacaaaaagaaacgccgtaaatga	19880	20086	+
ORF34	hypothetical protein	atgagttctattgaacagctgatcacaccacaatatgtttacagcaatattgtagagcacctccgctctcaattgaatgtgaagcagttgaacagctctgaattgagtggtttagaaataacagaagttgaagttgcggccttcggtagtcgttatcattttgttgtcaatcacactcaggttgaacaagtcacttcgagcattattgacctcggcgcaacgaagccttcccgcgcagagccgaaatctgtgacacgcaatattgtgggttatctggaagagacgttagagccaggtgccacccacccgatattcaatttcaacgccaccgttgtaaacgttcagggaagttaa	20256	20609	+
ORF35	RIIA lysis inhibitor	atgaaaatgcgcaagtccgagcatttcgtgcgctcttcttctaccatcgtcggacagacattcaatgtcaagatgacggataaattatttgaaacattattttcaagtctctacaaatataaagaggcggcgtctttgcgtgagacgttgtgtaatggtatagactcacataatatgcgtgatcgccaacaacgctggatgccatcgcattatgctcctctcactcctatgcctcaacgatacagcaaacatcttgcccccaagggaactcctgttgttgtacatttaccggatgttatggaaccctggctggaaattaaagattatggggttggtcttccattagaaatgatcatcggcgagcctattacagcgcgtgaagatgaagtgctggttgaa…	20717	23458	+
ORF36	RIIA lysis inhibitor	atgaatgctatagaaaaacgtattctcaagctgttgaatgagaacagaagtcaaagttcaatagccagtgaattgggcgtaccgcgctcaatgatacaacgcgtgtcggataaagaactgggagtggatccagcttcgattaagtctctgaccactgaacagattcaagaaatacaaaccaagagcagcaaaggtgaaagcaattcttctctggcatcagtttatggcgtcagtgccaaaacaattgcccgcgccctgatggttcgtatcatcaaagaatctaataacgtggtcgtgatttcgccaattaaagaattgactgaagaagggaaaatccccgacacctatgaagttctggaaggttcggtgtctgtcgattctgaaggcgaagaatggtat…	23491	25074	+
ORF37	hypothetical protein	atggaaaccagagatgtttacttcgtgtatgagcaacaggcatttggatcactgcgccgaaaaacaaagttccttgttgattcattccaatttgatggagaactcaaggaatactcgttcaggaattttcctccgagagaagtcataggcgaccagttcgtgaaattattttgtcgttgtggcggctgtgactttaacgacgacggatattccatgcatgtttattgctgcaattgttgtggtaaatatattacagtctataggagaactgatcatggcgaagacacaaaagaaaattga	25128	25427	+
ORF38	hypothetical protein	atggcgaagacacaaaagaaaattgaaaacacccaaaccattcaagaaatcactgcacaggaagaaaataaacttcccagttatctgcaacgcgtggtggataacgtgcctcagggcggcgacggcggtattgtctacgctggtgactacggttgggtgtgtgaatataaagacggctctaaggagcttctagaggaactcaccggacttgccggaactttgcgccgttatgggttagataaattcggtaagccgatgaaaccaggtactgtggtatcaaccgatattacagttgaagttcttcttttgctcgatatcaatgatcttaaaacacttgcggaacccctgggtatcgacgcgactgaccgtaatgaaataatctcgcaattggctgaaaaa…	25402	25815	+
ORF39	hypothetical protein	atggtagacattcagcgaatttcgctaattaatcaatcattgaaaagatttgtgccagggaaaagtcctcgagtacttatcaatcaattgattattcttttcaatacctttgaaaccgaagccgtgtgtcgaatgttggtgttgaaaacggataagaaccaacatcctcgtcttaaagcagcactgttgacgttaggtgtttggcgagatgatttatgttccggttcatacgaaccagataacgagctgatgatggctctgaacaacgatttggatgagtggaggaaaccatgccaacaatcacagtattag	25929	26240	+
ORF40	structural protein with Ig domain	atgccaacaatcacagtattagtcgcaccggaagttgtccgcaacaaacccgaaaccgaacgcaatcatgtcgtgacgggtgttgcaaagggttggcaaaagaccagcctcaaccaagatcctgatgagatcctgaccgaatgtaaaggtcttgacgctctgctcaccaagagcaatttacaagcggacggtgtcaccaaagtggatcccaccaagcctatcggctttcaagtatcttatgaaatccacgatccgaatgccattttaaccaccggacttgtgattactccagctacagccagcggggagatcggacaatttgttgaattgctagcgacggtatcccctgccaatgccacatatcaaggcgttaattggtattctggtgatattacgaaa…	26219	27028	+
ORF41	hypothetical protein	atgaagagcttccaggatttccttgaagactcttctgctccggcaaccacgaccgccgatgtggggaaacccgaaggcggtatggtcaaggagcctgtcaaaaaaccaaaagatcttgaagaagagtctgattttaaaaagatctttggcaacattttcaaagatttggatttatccaaggcacgaaaatggaatttcaggacaggccaatacgacgattaa	27032	27253	+
ORF42	histone family DNA-binding	atgcaatctatgatcaaacgtaaaatagaaatctccatgaatgcccatgtcgatatgatccagcagcttgtggcagatgcgtatgagatacaaaaggaacgtcagattaggggagtgatagaccctatttgctccggcaacatgctctactacagaatgctccgccagaccggacatacagccgctctgaagaaactactttctaaaaagtttcaggtcgaaaacgacgcatatgtgtttggcatcttccatacttctcgtgaacgtgatgcattcttctatccttcccgcaaccctcagacgggcgaagaattacttatccctgatgtcgacaagaaagagagcacgacgacaatcacccatttcatggggaccaggatcgataaggctaacataatc…	27341	27850	+
ORF43	hypothetical protein	atgttacgttgcaagagaggttccaactcctttaagttgggtatgctgactggagtaacgttcatgattgctttagacagccttgtgggactgctttcccttcctgatttcaggatggaacgattcatattgttagttctatttggcggtgtctcggttattagtgctttgaaagcgtacaaaaagatctga	27898	28089	+
ORF44	hypothetical protein	atgctcccattactcaatgttccaaaagaacgtatgacgccggatagtgaaggcaagacccattacaacatatacagtcgaagccgcacagaactaggcagattcctttcccattttgcataccatcccatggatactgttgatggtaatttcaattcgttagaaggctactggtattggctaaaatatcgccacgacgacttgcgtagtctttacgggaacgacgccaagcaatttggacaaaccctggccaagtcacgcatcgttgtattgtcccctgatgatcccaaatttaaacgagacattatcgcagcgacgagtcaaaaattgctgacaatgccatccaagttgagattccaattggcccacagccgtcttcccctgattcacgcttatgaa…	28131	28616	+
ORF45	MazG-like pyrophosphatase	atgaattttctaaaaactatcttcaatacatcatatgaactcagccagcgcgatcctaatcgttctcctgtgtttgtatattgcaaactcgtggaagagtcttgtgaactatcagatgtgctttatggaatcgctgcatccgaacccctgaacggtgaagtggcggacgttatcatctcggctctggatctattatatgttgtggattatcaacaagttcaacaacatgggtctatgaccaaagaagaaatctttgactccatggtgtttgctttggctacggccaatcacacaactgatctcagccaacatacgttggaagattattggttctgtagtggtgttgaaactatagacaaatatcttgcgatggttaatcattacaaaggccgcatcact…	28613	29191	+
ORF46	DNA topoisomerase II	atgtccaacaaaattgatattgaacgcaaatacaaaaagctcactcacatagagcatatcctacttcgcccagagcgtcatctgggcagtatccgttcgtctgtggggacggtgtgggtgtatgacccaaccaaagacaaagtcatcttccgtgacaactttgagtactcccctgcgctgatcaaacagtttgatgaaatcatcaccaactgtgttgaccacagcaagacccctgagggtaaaggcttgacggaaatcaccgtcacggtctcccctatgaacggtcaaatcatcgtttccgacaacgggggtatccctgtggtcaagcatggcgtcaccaatgagtggctccctgagatgttgtttggctcgctctatgcgggcagcaacttcaacgat…	29241	31154	+
ORF47	DNA topoisomerase II	atggttgccaagagcattactgtaacggactttgtcaacaccgaccacaaggagttttccgtggtcaacagcatccgtcaaatccctcagctgattgacagcctgaagccaagccagcgcaagatcctcttcgctgctcttgaatacaacaaggaggagattgttgaccgccttggcatgttcgccgccgctcgcacgaattacaaatctggtggtgagaacatgagcggtacgatcgtgaacatggctcaggggttcccaggtacgaacaacatcccatactttgaccgcgatggccagtttggttcaatcatggggcgcgaagcgtcttccgctcgttatatttcagtggcagtgtctgaagttatccgtaagatcttccgaaaggaggacgatggg…	31156	32487	+
ORF48	hypothetical protein	atgtttgtatatttccgcagtctctcattgctgactttcttctattggttgttcgatatcttatgccctcgttttattaaagaggaagttgcttttgtcaatcatgaaggccaacaagatttatggatacctctttgcgctctttctgatgtaaccgaatcggatgaagtgggtatggttggcaccatgcgttcatttaatttatttggattcgcattattccctaagttaattggagaattacacccatacaatcctgatgaagaagtggaggcgtga	32530	32808	+
ORF49	hypothetical protein	atgtcaaaattattgactccaaaattattatcaatgggtggttccatatattttcattgtcctggatgtaatatgcttcatccttatcgcatttcagggcaaatgcctggcccaatatggcaatggaatcacgatctcgaatcaccgactttcactcctagtctgttggtgaatcattctgatccaaatagccgttgccatttatttttgacagatggcaaattacaattccttggagattgtttccacgaattaaagaatcaaaccgtggagatggtcgatattcctgaacctgaaatatggatagattag	32810	33121	+
ORF50	hypothetical protein	atgaaattacttggatattttcgttctttgcctactggatctcctaatgggtgtcagttatattctgaggtgaaaggggacgtggacgacactcacatcgccttgtatactcgtgatatacctgacccaaccaagtttgatcggcgtgttgtggctgctgccaacaaatatggtgatgtgatcgttgtaagcgcccgacatcacgacaaattgatgaacacgcaactcaaacgattgaaggaagcaggtattatcgaaaccacccacactcgtgaacaagggtttattgataactatgggcaatggatgtcccgtgaagaggctgctgtggtcgctcgtgaagccggacaaactaatcaggtccgtttgaagaacactcctttcaaagaactcttttcc…	33125	33538	+
ORF51	calcium-binding hemolysin protein	atggcaaatgaaattggtgatattgcccagttccgtgctatttcacgccgcctgaaatcgtatggactcgtcatcgaagaaatagatgaagatgttcagggtgtattggaagggatgtttgggagtaccgttggaacggaattatttgaacttttaaagatggcagctgataaccaattcgttgaatatatttctgaacacgctattgatggtctgaataaatga	33588	33812	+
ORF52	hypothetical protein	atgaacgagttatatgaatttgaacgcgtgtatgagtccgcttcagtttcaggatacatgaaacgattatatcaagaaatctgtgttcgtttgataatgcgaggaatatctgtcaattgtgttatggcacagacagacagttttattatgacactcactgaccatcgccagaatatgtgtatcatccaggttagctgtgtcaacaacgaaattatacaatggagacgttacgcatga	33809	34045	+
ORF53	hypothetical protein	atgaccacatatgttatcacaaacggcgatttactgaaagccgctacgagttttaatctcatcaatgctttcgctcatggcgcaaattgttggtctgtgatgggcgcaggtatcgccaaccatgttcgattagatttcccagaaatttaccgagccgaccaattagatgaacgtggtccggaacaacgtttggggaacatgtcctatgcgtttgatcatgacactggtgtctggggattcaatttgtatactcagttctaccctggtcctaacgcacgcatgccttccattatcagttcagttcagattatgtttgaacaagttcacgatatcattgaggcaaaaactgacgaaacagtctatgttggtttacccgccatcggctgtggcatcggtgga…	34042	34647	+
ORF54	hypothetical protein	atgaagcgtgaaataacagaagagatgctcgccaaagccgttcttcatcccaaggtgcgttttgcatttatccctacacgtttacacgatggaaattgggtatggctggagcattatgttcgcgctcctatcggcctatatgcccaactccgttatggcggcgaagtcgagttaaaacaatatcgcgtcggcgggggattaggcgggttggatgacggggaatatttcccacatcgcaatttcgccatgaacgataattcatatttcaaagtcgagtatgccaccgcttgtgggacatatcctttgaaactccttttagagaaagcaggggaaactgatgtataa	34644	34988	+
ORF55	exonuclease	atgtataaatctaatttcttggccgtcgctgatagcgaaactctcggtcgttgggatgatgctgtcatgttgtcttgggcacagactatcgccgacctgaccaagcgttatactcttcagcagcttgttgtagagcgcacgacatttatcaaactgaatgtcaaagaacagattgaacttggccgtgtgaaagaccagggcactgtggaatggtggctgggtacaggtaaacgcaacccgtgcgacgccgcccgagctatcagtctatatccgaccgacaaggatatttctattttcaaattggccgatgaaattcgcaggggatgccatcgccttgggatcgacccgcgatcggttgactggtgtgataggaatctgtttgacctacgcaaggctcag…	34981	35613	+
ORF56	hypothetical protein	atgttctttcaaattgtcggggtgatcacgaccattgtttttgttgccataacgctttggatattgtattcttcatttatccatccgatttttcaggctctcagtattacgcgttggctcacagcgtgttctttgaaatccggaagcgaatgtccttctttatcgtccaaatggaaattcttcaaatgggcgtatgaagtcggaggagtccgaacaaccagatattcaaataatgtgggggaatggtttagcatcggcaattggcgtttgtacgaatctgaagacaaataa	35691	35981	+
ORF57	QueC-like queuosine biosynthesis	atggaaattgttgtctcagtatctgattgtgattttgtataccgtgttcttcaaggggatgctccattgccggagaataatcaagaagtgacgttgttctggtctggtggggtggatagcacatacatgttgatttggttgttatcgaaaggatattcagttcatactgtgtattgccacctcgaaaataataaatttaaatctaagcgcgaaaattgggcgaggaataaaatacacaactggattaataaaaatgccccacttctcatgtatcgttggacacatcatcaagaacctatcagtagcatcaacgtcccgaacggtggttttcgcgcttgtttagcacaagccccgatatggttattaaacacgcaatttaaaggcagtggcttgccttcc…	36079	36741	+
ORF58	hypothetical protein	atgaaatgttcggttgttgtaaatgacatcacgagattgataaatcttatcaaagacgtcttcccacaacaggtggatgttgagtatgttgggaagaacggaaagtgctatcaggttgctctggttctgaagcatgtgtatcctcaagcagagatccattacagccagatcgaaggtcatgtgtatactctgattgacggacattactacgacatcgacggcatccacttcagtgtcccaccagacacgtgtttgctcgaacataatagaggtcacaaaccgcatcgttggcataaagggtttgtgaacgtgccgattttagaatggctgaggaaaccataa	36744	37085	+
ORF59	serine/threonine protein phosphatase	atggcgggaattgtaaagcaccttggtgacactcatcttgggcataagaaggtctttaaaccgcgtggatttgatacacaggaagcccatgacgctgcggtcattgacagtatctttcaggggttgaagtctcgggacgttcttgaactggctggtgatatatgcttcatcggggctgaagggttcattcgcctgatgcgagagggtgccaagcgaaacattgatgagttcaaacgccgccccgttcccgatgactggcgtccgaactttatcatcaaggtggcacaaggcaaccatgacagctttaagatgttgttgtctctgtatctggacggctggattagctccttcggcgctatgtatgaacgtgacacgcctgttggccgtgtgttgacaaca…	37085	37645	+
ORF60	hypothetical protein	atgagaatattctttcctggtcagaaagtacccgaagaaatacaaaaggtcgagttatttggttataaaagcggtgatccgttcctgcgattttcttcaccatgtatcgtgaagcgcaatcatgaagggtattgtgtgcgcccaatcatcctcatggattctgtcatgacgctgagagctaaaacggattcggttgttattactggaagtcctaacatacccaatgggaagactacgctaaattgcaagcccatcctgtcgtcttgggtgttaattggatttctgtctataatcttgttttatcgttaccttactgacttggggatcttatga	37642	37974	+
ORF61	hypothetical protein	atgaaaaagccacgcatcacaggacatcaactctgcgtccttttaggaatgttgaattttgaaaaaggtgaagccagacgcctttgtcattggtatttcaatcccaaatcttggacgaacgataaagggaaaacggtttggacttttcatgcgccaccgatatctggcgggtttcgttctgtaaagggtgatccatgggatacgcgttcaggtcaatccttgttgtctaaaggtctgatcgaacctgcgtttacaatggttcatgacaactctgaagagtataagcattggccgaagtctgaagtaacattctataggcttacagacctcggtaaagcatgtactgaataa	37971	38321	+
ORF62	hypothetical protein	atgatttcattaaaagaaatgtacgaacgcctcgaagaactgaaatctaaagaacgtctgtattcagaagagaatgcagaaatgtcagatcttatcgaaaaaattgcgttgcgtgaaaagtatcttcaacgttatatcaatcatccacctcacattgttgaacgtgtgaacgttgaactggaaaaactgtccccaatcacgtatgacaaattgagtatggataaagtccacacggctatctctggtgttgtgaactctatgttggcgttgggacaagtatttggtcgccaggaccatgatgatcttattttctacattgagaaaaatgtggtggtcaaatga	38385	38726	+
ORF63	hypothetical protein	atgaaacgttatcgcctgaagtttgagttaactcgaagggaagacaacgaactcatatatggggaaattttcatatatgatccttatgatacggaatacactgaatggctgaagataatattggctggtgaagtcgataaagtataccgtgccattgaaaaggacgccaaaggagtattaagttttggtcatcttcgagtcgcggccatgattggttcagctttagaaatagtgtctgaagcgatagccatagatctaccaggggaacatatcttcatccgtgaatctaaagttgatatggcaacgaattatgtaatgaaattgaccttgacagaaaatatggaaaataacaaaccaagcattttccggcgtttcatgaaaaaattaaagggtgttaaa…	38723	39130	+
ORF64	dCMP deaminase	atgattaaaccacgaatgatgttcgcccatatgcgatcagctgcagcatatggtgtaaccagttatgctcggcgtctgcaagtcggttgtgttatcgtaaaccctgaaactgatcagcctgtggctatcggatggaacggaacgcctcctggcatgccgaatgtttgtgagatggaacaacacgggcaaattgttacaaacccgtgtgtcattcatgcggaggaaaatgctctaatgcgtatccccgaaaatgcagatgatttcacagggttggttatgtttgtgacacatagcccatgccctgattgcactcagaagatcatcgacaacggcaagatcgataaagtatattatcaagagccatatcgtatcatggatggaatcaaaaaattgatgaac…	39123	39641	+
ORF65	membrane-flanked domain	atgcgttatgtagaccgcatgctcggcgaaaatgaacatgtcatcgctttcacccgcccgacttggtggagcggtttttggatttatgttctggttattttaacgattatcccaacatttggattcagcttgttatttctgataccaacaattttaaatgtattgacaactgaattcgcagtcaccaacaagcgtgttattgtcaaacggggatttattcgtcgtgatgctgatgaactccgtcttggtaaagtagaaaccattaaggtggaccagtctattacaggccgtatcctgaagttttcgaccattagtgttattggtacgggcggtactcgcctgttggctacaggttgtgctaaagggaacgaattccgtcaaaaaatttatgatcatctg…	39643	40050	+
ORF66	head closure	atggcatcgtatttacaaggaaaatttattcccaacaatcctcaaaaatatgtcggagacgtaaaagatatcgtgtttcgttcctctttagaattggttgcattcaaattctgtgacatgaatcctgctatcgtgaagtggggttcggaaacttgtgtaatcccttacatatctccggttgatggccgcgcccatcgttatttcatggatttgaaggtttggactcgtcggcaggattctgatgaattacaaattactcttattgaaataaaacccaaagaccagattaaagaacctcgcaaaactaaaacgatgaaggaatcaacattcaataattcaatgcgcacttggttggtaaatcaggcaaagtggacagcaactaaagaacattgcgcaaag…	40881	40261	-
ORF67	homing endonuclease	atggctatgtatctcgtataccaaattaccaatctgataaacaataaaatatatgttggggttcataaaggaactccagatgatggttatatgggttctggccgagttataacaagagcgatattgaaatatggtgttgagaatttccgcaaagatatattgaaagtttgtaaaacatcagaagaaatgtatgaagaagaattcaggatagtggatcaagaatttatagatagagatgacacatataatttaacatgcggtgggcgtggttcatttacgcacataaattcggatccattaatcagggccaacgcttcggagaaggctctcaaaaccctaagtttaaaatcaaaagacgaattacaaagaatttacaaatctaggggatttcctggagaa…	41621	40881	-
ORF68	baseplate tail tube cap	atggcgaatttcaagtcgaccatcgataagatcaaagttctgaacacaaaaggcttggccaagtctcagaagcaattggtctatccattagacataacagggggtaaaaccctcggccattatgttctattcaacatcaaccgaatatctggttcttcatatggggacaccacaacccaaaccgtcgaaaatccgatacaaaatccattgggtaagactcctgtggtttacggttctaaatcgggttctattagcaaatatgcttgggcgcgtcatgtccgctctaacgagtcaattgtgttgtgtatgcccgaatccattacaaccaactatggcgttggctggaacggctccgagttgggattagcaggtatgggtgcccaattcttatcacgcgcc…	41675	42643	+
ORF69	gp53 baseplate wedge subunit	atgaaatattttgagaaatttccactcgtgtggcatcaattaattggtgtcaaagaggatgaccaagtcctgttgcagaacttaacacgacgggttatggttgttaagaaaattagggacatagaagggcttctcctgccgtatactgtttttgatggggaaaccccaaggtcttttgccgaacgcgtctacggttccttcgagctgttttggatcccatgtcttatcaatggtatcatggacatcacagaggactggccaaaaccagagcgccgtatcattgaagaactgacggctcgatacggccttgacggaatgtgggatgtgaaatactacgttgacgaattcggtcatgaaacagaccctagagcaatacgtttagcatatggccttggttct…	42657	43214	+
ORF70	tail protein	atgatcgaaaataaagaatcccaggacggaattttaactccgtccacaacatttgatttgaaatatatggcgatattaccgcacacacctgaaggcggtactcccaagccttatgacctttcatcgttgtttcaagaattcaacgtatatcaggatcttggtctggaagggaatgcttcaccgtcgctgacagctaatattctgatcaaagaaggctgggatatattggatacaatgccaatcctcggaggtgaggaagtagtggtatcgttcaaatcacctgcggcttccgactacactacgctttcattgcgagtcagtcgggtggggagagttgctgacgaatcgaactcttcttcgaaaaaggcattttggttacacttggtgacaacagacgcg…	43211	44599	+
ORF71	hypothetical protein	atggcagataacaatcaaccgacaccagggcagcaagacatcgtcaaggttttggataaaatcaaaaaagaaatgatggagcgcaagcaattgcgcgcccaatccgagacgaataaacagctcgcagatgtcaacaaacaactgcaatctctgaagacacgccaggcgtctaatcaggagcagaaagtcccgccaattaaattcccatcggtgaatgatattgttggtgggtttgtccgcgtcagtcctattttcacaagggattacagcacttggatgaaagacaccgtcagtctttccaaggacggaaatgaagaactgatgcgaatcgcaaccaaaatagaaaaatttggcgaagcggcgaatggtccggttgacgacatgtcagttgaatatctt…	44610	46550	+
ORF72	DNA helicase loader	atgataactgagtgggagaaaatgcaatatgaaagggcattcaacgtttattgcatctatatggcgatcaaattgcatttcaccacaaaagactttgattatggcctgtatgggccgatgaacaattacaagtttgaaacgttctattctaaacagggtgtggccaaacaatttgccaaacttgctcgtcggtttgaatcttcccagggtgaagtggtggaaaattatatcatcgccaactttgttaaatcaccaaaaacatgggtgacaacattactcacccgtcaggctcaagaaaattataatgaatatcgccgcctgtatgacaacttctcatataattttcttgaacattttgagagatatatgatccctgagataaaagaaagaggcgtgaat…	47213	46551	-
ORF73	hypothetical protein	gtggttggtaaaaatccgccgtcatatgccaagattggaattgcttttcgaaacgccattctctttataaaggagaaaggcttggtgacggagttcaatcagttctgttctgaacgccgcagattacagaaacagaaaagcagggagaaacgccatgataactga	47367	47203	-
ORF74	hypothetical protein	atgaaacttattgataagaaaccaaggaaagacaatgattctcttaatctcataaacattatgagggaattgggagtttctgaattacagatgatgaagatgatgaattgttctgacgttgtctataattggacaaacggttatcgtcttatcccaaaatcttttcggcgttttattctggcgttggtttttattcaccgacaagggaagacagaagagtttcaacgtttcgttcgcacagaggagagatcacgtggttggtaa	47620	47357	-
ORF75	DNA ligase	atgcttcctcttttagaaataattcaaaatcttcgcgataccaaaggcaccaacgccaagaaagctgtgctgaccgaggcgttcagaaacaacccagaattggttgatttccttcaatacgtctacgacccgatgcgttcttattaccgcactcaattcaatctaaacgcattccctcgcatgctctcgcgcggcgttgttggtagctgggatcaggtttatgatgttctcgatatgatggccgaacgcaagatcggtgggatgaaggcagatcaagaacttgcgaaggctgcaaccaacatccatccggattaccataccctgatacaaattatactcgacagagacatcaaagcgggaattgccgagaaaggtataaacgcagcattcaatgcagca…	49122	47698	-
ORF76	hypothetical protein	atgaccacacttgtagaaacattattcccaggatgcacccttgggcgcggcggtagcgaagccaacgggctggcaattgacgccgaaccccagaactgtgttgttatcgacaaattccatgacaatcattatgctctgaatgatcgtcgcgatcattatttggtttctgtgggagaatctttggttcaccttcgaatctgttctgctttaccaggatatgggtatgacgcatttgcttatatccatgatgtttccaacggtgagatggggaaagaatccctgattgaaaaattcaagagttggaaggaatctttcacctctgccacaccaccgaacaacagaaaaagacgcagcaaataa	49538	49179	-
ORF77	hypothetical protein	atgtcaaaagttgaaatccaatgcaaatgctgtccgaacaagaagatggttcgccaggccgacattgaccgtggctgggggttgttctgttctaagtcttgcgccgcctactggaagacctttgggtgtcgtaaagataccccaacagacctgtccctgaatggcaagcgacctaaatcggcgcaggcaatcctttctgatttgcggaaagagtctgtccgcctttctgctggcctcactgaagagcagatggacaaactcaataaggcgggttgtggtcatatccgattcgacggaatggactatcctctgttcagttctcgccagctcagagtccttggggcttcaaaggctgagataagagaagctgaacgcgatgaagccgaagagggcgcatac…	50005	49586	-
ORF78	hypothetical protein	atgcgcaaatattttaactggttgttggggaaacccctaagcgtcgaaatccgttgtcttattgatgccatcgacgctgatgacgttgaatggaatggtgaacgctttgtcggtatcgatgctgtcatctataacggcgtaagggtatgtgcatatacagtcaatagcagcgcagggtatagagtcgatatcggtttttgtttcgattgtctgccataccatgaggccaaggccgtgtataaagcgctcacccgacatcacaggcgtcggattaatcgtgaagcaattcaggtcgatacatatgaccgtgaaaaagtccgcaaagctctggggtgtcacaatgtcaaaagttga	50345	49992	-
ORF79	hypothetical protein	atggaatgttcatgcggagggcaaggcacaagtgcatacttgccatttaacaccgtgaaggaagccgaagaagccggatatgccgtggataaggctccctgtgtaattgccaccaaggattgtccgtgctgtaagaggcactctcaggacgtgcattactcaccaaacgcacgttcagataaagtcaatcttctttcactgatgagtaaatga	50559	50347	-
ORF80	hypothetical protein	atgaaacgggaaatcttggatgtttactaccctggatcttgttgtccaggccatgacaagtacccagcggacacatacaaaaatcgccgctctaaatcaaaacgttcagacggtattaaaaaggagcatcgacatgtccgccgtgtcaagcgccaaaatctgaaatctgatttgctcttcattaccaaggaggatttctaa	50759	50559	-
ORF81	homing endonuclease	atgattcttttacaatttgttttgaaagcatttgcattcggtcttatcgcatgcggagtgatcacagctatgctgttaatcatagccctgatcatcccatttaagaggaaacgttaa	50875	50759	-
ORF82	hypothetical protein	atgaaagccaagaccttcagcatcccaattgataacattggtcgtgtcaaggaacgtcttgccaaacttgaaagaacggcaaaccgcctgaaactcgagttccctcttgttgagttcagtgaaccatacaaaacacaacaccgcgattctatcactggcgaaaaattttatcgttggtggcaagattgtactctaactggtgaaggcatcgaccgccccgtttcttatggtgggtggagtatcattggacaattcaaccaccagtatccaaaagtcattctgaataaactgtcagatgacatccacccaaatttcgttcaaagatttgaagctgaaaacgtatcttggtgcgagcattgcaacaaatctgtgcgtcgtcataacacatatgtcgttcgt…	52065	50872	-
ORF83	transcriptional regulator	atgtcagttgaacaaattggtttttatcaactcccttctgatccaaaactgcgtcaaaagatgatgcagactttagaaaattgtcgcgccgcccagatccgtatcaagtctgaacagacctttgttaccgaagccctggctgaattggcaaaagaaacaggcatcaaagccgttgatctgcgcaaagtcgttaccgatcgcgctggtggaacttataccaagaccatcgagaccagcgccaaataccaagatctttatgagtcgctgtatcctaacgccgcgcctgatcgcacggatgaataa	52485	52183	-
ORF84	hypothetical protein	atgtcggatgttgcatttatagctgacctgattcgggcggcacaacaggtgtgccagtctggagaaaccagtctcaaactcactacagagcagactctagaattttataagaatcgtcggtattggggtaagaatgtcaagatacattgcgaaccaggtgaattggttcagcttgatcttccgtcttttccgttgccagtacagaccaacactcaggaatattacaatgttgaaggcgttgatattattcctaagtttggttttcacagtatcgtttatttcttcctgcgccgtttgggaaccagtatcggtccactcggttctcgtcattaa	52830	52498	-
ORF85	DNA primase-helicase subunit	atgttactcgaatctgtcgtgctttcccaattaatctataacgaagaatatcaaagaaagatccagccgtatttgaaagccgattatttcgataacgaaggcgagaaaattatattcggtctcattgaccattacacttgcgaatataatgctcgtccttcggttgaagcgttgtctattatgctggaaaagacttcgctcaacgaacacgtatttgaacaagctatttctgctcttgagaatatcaatgacaacacattccatcaggaatggcttgtaaaagaaacagaaagttgggcgcggcagaaagctgttcataatgcgatcaaacacgccgtcaacatctatggtgatgagaaacgtaaagatgagatgaacacgattccaactctcctacaa…	54318	52894	-
ORF86	hypothetical protein	atgtcatcaaaacaaccgagtaatattgcagggggaggagactcccccgttaattacaaaatcatcgaccctggttctgatcagttagcaataatcgaaataacggaaggcaaattccgtggcgttcaatttcgtatagggaaagtgggtgtccatttagacaatggagagcctcggttatcctttacaacagatatattgaagaaaccatggcgtttgttatttgttaatttgaaagaaaatgacttgttcactgtggtgtctggggatatcttagttgatctgatacagcaaaatgctcaggattacaacaaaattttggtggggtag	54654	54325	-
ORF87	DNA repair protein	atggccgattcattgatggctcgcatgctcaagacagcaaagaaactggacccgaatgccgaagtgctgtcaaagaccgatgcgctgaagcctgacattatttgcagtacgggtattcctattctgaatttggcctggtccggtcgtattgatggtggtctgatatcaggcatcaaacagttggtgggggattctcgtacattcaaaaccatgtttgggctggtggatgttaaggcttacatggataagtttcctgatgcaatttgtatcttcgcggattcagaaggcggtgcgaatgaaaactactggacatctatgggtattgacatggaccgtgtcttgtatctgccgattgaaaacgttgaaaagacgaagatcaagctgacacagcttctgaac…	55717	54632	-
ORF88	hypothetical protein	atgtttacagttgtcgtatcatattatgcggaacatgccccgtacatggcagagaacttcgctgagtttattaaaccaggcggtcatgtcgttattgcgaccaatttcaagaaagagccagatggtgcggctactgtaacacaacatattacaaccaaagagccggaaacactttttaaacgcattgaagattttgcttttggcggggaagaaattccagagtcattgcagcatatctattttgaagatgcgatatattatgttcatgctattccaaaggatgttacaactgaacaaatgatgtatatcctgaatatcgcattgaatgtttcttgtgtcaacagggcacagcacaatcgtctgcgtaatatgtatttaacagaacgcgggggttccgaa…	56232	55702	-
ORF89	nucleoside triphosphate pyrophosphohydrolase	atgatcacagcagagcatatcaaaagtctgctcgaacttcaaaaggccaccaacgtggcctattttggggaagagtggcgtaaacattggactcatgtggcggtggtgaactccatctatcgtgagtgggcagagtttcttgacgaaacaacccaggactggaaaatctatggcggtgggatacaatatgaccgagaagcagctgtctacgaattggtggacgtggtacattttatgttgtcttccattttatctggatttggttctgctttcccagttgaaatgcagattgaccttttcttcaaggacggacgagtgatagacaaatcggccaatctggaatcggtcacagaatgttttacgtcatttatggttcaaccagatgttatccgttttgtg…	56783	56232	-
ORF90	hypothetical protein	atgatgtatccgaaccttgaattctttacggggcgcaagcgctccggcaaggacttctgtttggagtccctcatcagctatcaccatttacagggtgatatggacatccagcgcttatctttctcggacgagttgcgtcgggtggctcattacatctatccttggttgccagaggaagtagaggacgatatcaaggacttgccatatgttcacccagataaccccaagggattaaccccaaggcagatctggcttcatctcggcagcgatacggggcttcgttatgtccaaccggatctgtttttgtctttctttaagcgttaccaactcccattagttgaacagaatcctaacattcattatattgtgagtgatctacggacgcctcaagaatatgaa…	57349	56780	-
ORF91	thymidylate synthase	atggaaatcaaagcaattaacaacaacgacatgctgaaacaggctgtcttggctatccgtgagcacgggattgaatctgaccctggtaacgcggagatcaacacagacggcactcgttttattgatggcgtgacgatcaccgtctctgacatccgcgaccgttggctgtctgttgaaggacgcaactcatcggctattgctgccatcggcgagaccttctgggttctgtctgggcgcgatgatgtgcgcttcttgtcccgtgtcctccctcgcgccgccaacttctctgataatggccatacatggcgagccgcttatggtccgcgtctgtacgcccatggccagctggatagcgttatcaaccgcctacgcaagaacccaaatactcgtcaagcgtac…	58392	57346	-
ORF92	terminase small subunit	atgtcttattcgctcaaagggctgttgaagcgccctgtgcatttgtttgtcaaaccacctgctgtagaaggggaatattcggcacgaggagagttgtattacattaaaggctccaatggtagtggtaagtctactgtgccttcttatttggcggagaatgatcctcaggcgtatgtcgtaacccataacagtaagatcatgctcacggtttgtccatcttacaatattgtctgtgtcggtaaatatgacaagtctaagtccaaaggggttgattctctgaaggatactgagcagatgttgttcgcgttgtctattgctgaccaaccagaatacctgaaatatgatgtgattttcgaaggcatcattccgtctacattattgagttcttggattccccgc…	59054	58392	-
ORF93	hypothetical protein	atgtcctatattcttcatatcgagtccggcctgaaatttgaaattgatggtaaaaccgctgctgatcttcaagcagaaatcaaaggtgcagaccttatcatcggcaacgtcacgttacgccgtatgatggaaggcgtcctccagtcagccaatggctttgaactcatcgaaggtctgagccaggaagagaaagaagagactctcgaagctcttgaccgcgctgaagccgaaaaagttaaaccgaccgaagatgcgggggttaaacagggcgacggtgaatcaaatccggtgattgacgccgaagaaacggttgggcaacctgtcggtgatcaaaattcccagaccgtcgaagacggttctcttgaagtcaacaaagacggttccatttccctggtagtt…	60086	59127	-
ORF94	hypothetical protein	atgaagaaatatgttcgcctgaacacggtactggaatctgtaatcgaatatttcataatgcagcacctgagagcagaaaatgatcatgtgagcgatgctttgacttatgaccaccggatagtggttcattccgtcgaaatagtggacgacgaattgttgattgccaacatagaacatgctctctgggacgaagttttggaccagtatgttcaacccaaattcacacaaatcgagttgtctgccatgtggccacctgaaacagttttcaatattgatatacaaagttaa	60547	60260	-
ORF95	hypothetical protein	atgtcacagctacatcgtatttttggtattgaattcagttctaattgcgttcgatatgatcgcacccataaagattcgggtggtaaaaccggatatgaactcggtagccagttgggatattccaaggaacaattgtttaatcagcacaggctgaatgaaacggatcttcttaaggttatgggtattgaacttgattccgaagccagcttggatctgggcgacgaaattcgttttggcaaaccagaagcattggaattcattgaagacttcgtttctggttatacccaagccgctacgaaccgccgcgctgctaatgatgcagtgggtaaattctactttgcggcgaaatatcttgccgacaaacgtatacagatggaagcggaattcagtaaagaaaat…	61311	60565	-
ORF96	DNA end protecto	atggctaagaacgctatgggtgaagaagacccgttgttgcttcccgccgagatggacgccccagaactggtcaagcgttacatccgcaaatatcgtcaacattttgggccggaagcgaagcgtaatatccgtcgttctcatgtgtggtttatggagcgcgtgtcgaaagatgctaacttatctccgaatcacatgatgaaagcattcgctgaaaataaacgtcctgttcagggtgtgcgttatattgttggtcgcatgtattatttcaaatatgatgcgctgactaaagatgaactcccgtattgggatatgtatcctctggtgttcttcttcaattttgtgaagggggacggggtgaaattcggtgaacgtggtgtgacctatctttatggcctaaac…	62077	61373	-
ORF97	tail tube protein	gtggaagactatcgcaattttctaacgcaactgcttcaacggggtatttcccgcaagaacagatttcgtgttacaattccgttgccgcctgggatatttgattccaatgcaacactagcaaatgatgggaacgcgtatccttcatcttcatcatttggggatctgttcaaacaaagcgcccgtattgtaaacgcattctttggagggacaaaccaaacatctcgttccctgcaaatgatgtgtatggtcgcatctttacctggtacagggattgacactactcccatgaccaacaacggcaaccacattaaaatgccgaacaacaagacgaacattgatctggagttgtcgttcctcctcgccaacgattattatgaaaagtcggtcatggacaaatgg…	62132	63076	+
ORF98	single strand DNA binding protein	atgggtaatttatttgatcgtcttaaacaatctcgtggccaacaagccgaagctatgcaacagcgactcgctcagcaaggccagcgtgttggtggcggtcgtgacccacgcatctggaagtggacctggaatgataagggtacttctgaaaacatcattcgtttcctgtcgatccctttggtggacatgaaggctaaagaagaaggcaccatccctgaagatgctgtgttaactccgtgtgccatgatcatgaaacacgcattccagggtgctggtggttggtatatcgaaaactctcctcagactttcggtaacgatgatcctgttcgtgaccatgaccgtcctctgtgggcacaacagaaagaaacgaatgatgaaaagctgaaaacagttctcaaa…	64135	63104	-
ORF99	hypothetical protein	atgagcaaagagcaaatctataaaatgttgaaggcgcaagagtatctgccaggttctatccgctggcgtcacggtagcctcaatgaacatgctgatgatatggatcgtgtacgttacacgacgccggaaggtaaatcctatgtcatcgaataccatacattcttggaaggacacaaaaccttctcggatgtgtacgacattattgaaatagacccagcaaaacaaatgattgcgggttaa	64471	64232	-
ORF100	Gp33 late promoter transcription factor	atgtctgatcaacaaatagcacaagtgctcacaccagattctttttccgaattggtgttgatgagagcaagccaacgcaaggaatcaatccttgaaacgatggccagtgtttgtgaagagtatgacatcgaagaagcaaaggtcaaaaaattgatcacgcctcctcttttgtcaaggctaacagctgaatgttctgatgctcggttgttgaagggtgaattgaaatctaaaaaactcatttaa	64723	64481	-
ORF101	hypothetical protein	atgccgttttatgattatgcctgtacaggttgtggaaattcgtttagtgctcgaaaatcttgtgctgaacgtcatacacctgaattagagccatgttctgaatgtggcggtgaaataaaaatgattattggagcaccaaagatcgtatctggtgttcgtggtcctcagtccgcgcctgatggcttcaaagacgttttgcgtcatattaagaagcaatcagggaaggggaatacaatcgatgtctga	64961	64716	-
ORF102	hypothetical protein	atgattaactactggctgctggcagatatactgcttttcgccttgctgttgatgacggcgtttgtttggattaagggattcttgacattccttcattcattaagtgccatggtatctttctatgcggtttcgccacatagtgacgtcaatgtaagagctgcaaatcaatctgatatgttggccgaatatgttttgctgcgtgataaagcaagcaggattgtcctgttttctacgctggtgggagcagttattatatttctacgacacgtattggaggcgattcatgccgttttatga	65244	64948	-
ORF103	RuvC-like Holliday junction resolvase	atgggtatttttatgaaattttgcggaatcgactattcttacggctgtccagccatgtgcttctgggacgacaaagatcctctggattttgatcatcttcatttctatgcacaccataccgttgagaagcactgtcgtcaagtgcgacacaatattcttattttacgtcaacccaaatatgaatcccccgaagaacggttttataacatttccaaatgggctgaagccgtacttcttacggagaagccggatttcatcaccctagaaggctatgctatggggaattcaaaaaactccaacaacatatgccaaaccgccgagaacacatctctattgaaacaagcgatgcgccgtaacaatatggaatttcagattgttaccccgtcttttgttaagaaa…	65848	65237	-
ORF104	hypothetical protein	atgccaaacgtagaacgcgctgatattcagcaggtacaagacgtcatccttcaacgccttcgcgctgtgatcacaaatgaaaagggagaaattgcgccagggtttgaaggcgcattcgacggtttcgttgctgatgatcaggggaaccccgttgtacaaacgatcgctggcatgattatgctgaatagcgaatttatggctgatggtaaaatccattattcacccaatctcagtgttgacggagaatctttggcttccgaagtggttgatttaacggttgccgttggtgagttgggttatgttttgatggtttgcaccgcgcattatgtggacgccaacggccatgtgtcatatggtgatgaggcgcgggggatcaaacgtcatgtggacacttctgca…	66371	65886	-
ORF105	hypothetical protein	atgcacgcgttctgtttcagtaaagtgggggagcaactcgcaattaattatccggatgcaaacacggacttttttgtattactcacagattttgcaaataaattggggataaagaatgtcgccatgaccgtgtccgatatgaaattcgggtggctgggagttaaagatttattgaattatggattcaatgtgattatcgttgatccaacgtacagcccaattgacgaggaagatgttattccagtttgggttcaacgagacataaacactctggataagcattatcccgattgtgtcatcattggcgaattaataccgtattttcataaacgtcgtcgccttgaaacaattaaaagttattttcaagataatgattgtggatataaaatggatgtcctt…	66873	66349	-
ORF106	base plate hub subunit protein	atgaatttaccatcattgcccaaaactgagagaacacataaaagtgatttctggccgactgtgatcaaataccgcgcctttacagcagggcaacagaccatgttacttcaggttgctgatccgaacactcctatgagtgagcgcgtggcaacattggagcaactatttgacagttgtgttgatgctggcgttccctttagtaaactgccaatcggtgttactgaagaagtatttttaaagatgcgctgtatatctatcggcgaggtcatgaagatacgttacaaatgtaataacaaagttcaagccgaaaccaatgaaggtggtgaagaaccagtttctggccttaaagattgtggtcaagagcttgtgttaccgatcccgctcaatcaagtaaaatgc…	66923	67729	+
ORF107	hypothetical protein	atgtgtgacgaattaaaggcacacggctatagcatatttgaaatcagtgaatcgatgccgtggcatcttgatttgcttaccgagacactgaaaattagattgtctaagaaatcttccaaccccacgtaa	67762	67890	+
ORF108	baseplate hub subunit and tail lysozyme	atgggtttcaatatgttagacaacttgcgttggttttacgggcgcgttgaagacgtgaatgatcccgatcaaaacgggcgcgtcgcagtacgcatctatggggtacacacggaggataccactctcctgcctaccgaattattgccttggggtaaaatgcttatgccagcatctaacgcctcctcggcaggtttaggctggtctccgacgggtatcactgtcggctctgacgtcatggggtttgctttggatgaagcatatcagaacatccgtattgcatgggtatggccagcagcaacaccaacagatgggtcagatacaaacccattggcgctgggtcaggtcgttcaatctatagaaaggcagaagtataatgccgtcgagaatgttcctgttaag…	68236	69861	+
ORF109	baseplate wedge subunit	atgaaagagtacaaggacattgacctgaagtttggcatgcatccggtcaccaaagatgtcactaagaaaacaggcatttatgctgtactacaatctgtgcgtaatatagtgatggcgacggtaggtgattggccgacgtatccgagtattggggcggggttgtataccatgctgggagaaaatacaaatcccacgatacaggtcgacgtgaagaacaaagttgaagatgccattgctctttttgagccaagagctgaattgcaatctgttgatgtatcattgtcggacgattatcattctctgggcgtaaccatcacgttctatgtggtcaacaacccagagccgataacagacaccatatggttgaaacggacaaattga	69926	70306	+
ORF110	hypothetical protein	atgtacaaattcccgatattagaaacagtgtactctgttcacaaaaaggaaggtccattatttgaaaatttggatattctgttaaaggaaaatgtccgtatccctctggttctaaagggaaagcaaataggatatagccatgactgccaaataatgcgttctgaaggcaccaacgtcttacgcatccgtctgacatttgtgttgacaggtaatctggacggtatggtggttaatctgaaaccaaccaccatagtccacagaacgggtgggaaaatattatatcgtttattaactcattttgagttggtgacaaaatgctctgccacggacgttctttaa	70645	70307	-
ORF111	hypothetical protein	atgtccaacaaattactcaccaacccccgccacaactttggttatatccaattaccagaagtgatagacacgttgtttgctgaagacaaggaagaagtttgttgggcaccagcgacccttattgaacgcgaaattttcaaatctgaagtagacgtgatgttccgcatcggttcatccggagacctccattatttggggaaagtgaccgagttaaagacctgccatgctcaaagatttttgcgcattgacaccactcaatgtgaagacttttcattcagcattctgcgtgaatatgttcaggtcaaccgtcctgtgtatcaacaccgtccttatttgacgtcgatgcatatagacaattatatttctgacattcatttacgtgcatcaactatccatgaa…	71108	70647	-
ORF112	putative uncharacterised protein	atgaccaactctgaaatatatcatgcttctatgcattatcacgacctacgcgcccgtccaggacacgcaaaacaaaaagcattctgggtggcagaactcagattacgccgtgctgtcgttaaccaccaaataatcatgaatcggaaaaacgacaaatcaccgttgttggcagattcttatcttgaactccgcacagcctatgaacaagccaaacagcacgtaataggagcataa	71343	71110	-
ORF113	Glutaredoxin	atgattacgatttattccaaacaaggttgtgcgcaatgtttacaagctgaaaacatctgtcgcattcgcggtattgaacataagattctgaaacttgataaagattacaagctggaagaattacagaaaatcactggtaaacagcgcatgtctatgcccgtgattgtcctggctgatcaaaccgtgaccgacgttactggactcgccgcaagtttgaaacgctga	71674	71450	-
ORF114	ribonucleotide reductase class Ia beta subunit	atgaacgaacaaaagcaattttcagtatttgacccatcttcagataatacaggactgccgttctttggcgaccctgtgagcattcagcgctatgacatcgtggcatggccttttgtacagaagtggtatgagaaaggtctcagccagttctggcgtccggaagaagtggatgtcaccaaagacaaagcagactttgccactctatccgctgcggaacaacacatctacttcagcaacctgaaacgccaaaccatgctggactctattcagggcgctgctccgttcgaagcgtttggcccatgggcatcaactccggaaatccaatttgctattctggagtggacgcgccaagaagccatccactcactatcttacacgcatatccttcgtaacacagtg…	72787	71684	-
ORF115	NrdA-like aerobic NDP reductase large subunit	atgattaacatcataaagcgggacggatcttctgtcccctttgacattgaaaaactccacactgttcttgaacgtgcatgtgaaggtttagaaggagtttcagtgtctgaggtagaagcagcatcgaagattcagttcacagacaatatgaaaaccgaacgcattcaggatattatcatccaagcggcggctacattgatttccgtagaaaaacccaactaccaatatgttgctgcccgcctgaaatcgtatgacctgcgcaaagtcgtctatgggcggtacaaaccacctcatttgcttgatatcttcgctaaaaacatcaagcagggcgtttatgatcgtgaattcctcgaactttactctaaagaagaattcgaagaacttaacacagtcatcaac…	75134	72858	-
ORF116	PhoH-like phosphate starvation-inducible	atgcaatctgcgtctaaagttgtatccatgaagccagcgaagacaaaatctgctcgtaagaaagaaaccatccagaaggaagaagactggatgaaattttctaaaggtgatttcaaaattgctccgttcaatggcctctcagaaaatcagaacctcgcatatcaatccgcattaaacgaacacctcactatcgctatcggtccggcaggtacaggcaaatcctattgtggtgcatctgctgcagcaaaacatctgatagacaaaacaatcaacaagatcatcatcacacgttctccccttccaactggcaccacagcagggttccggcctggtgacacatatgaaaagctgatgccttatttgatgccgctcatacagacattcaaaaaggttctcaaa…	76058	75219	-
ORF117	endolysin	atggccattctaaaacttggcaaccgaggttctgaagtcaaagcacttcaacaaagcctcaacaaaatcggtttctctcttacagccgatggcatatttggtaaggcaacagagaatgccgtcaaatccgttcaggcaggtgctggattggttattgatggtattgctgggccaaagaccttctatgctatccgcaacgctggagacgctcaccaggaacatctgaccgaagcggacttggttgacgcagcacgtgaacttggtgttgagctggccagtatgaaagcggtgaatcaggtagaatcccgtggcacgggttttaccaaaactggcaagatcaaaactctgtttgagcgccacatcatgtacaaaaaggtgacggccaaattcgggcaagca…	76960	76166	-
ORF118	hypothetical protein	atgagccgggcagtcattcaagcctcttcaggcgctctctgggttgctgatcgcattccgaacaaagtcttccctcagttccaagaggaactggaacaagcgatgttgaaaatatttgaaaaatatgggtatgattccgaagttaggacttccttcaaagaaatcatgcctgtcgtcgtagtcagataa	77218	77030	-
ORF119	hypothetical protein	atgaccgcatacgaaatgtgcatcaacaacatcgcattcactttgttcaaccgcaacccgaacatggtgaactcaagccccccgagcgcattcgatttctccctcgggctggcagtggggttctgtaaggacgctcaggaagtggtgatggacatcgccgctgccgtcgctaaactccagagggaggaagcagcatga	77412	77215	-
ORF120	hypothetical protein	atggacgaagaagttctgtattgcccgcattgtggttcggaaatggaatttgaagacggtgattgcccgcattgcggtgagcacatggactcctggaaagatagtgaaggagacgacgaatga	77531	77409	-
ORF121	hypothetical protein	atggctactaccaaaactctgatcaccaacggcaccatctcttttgagctgaacaccgaagttgcaaaggttgagatgttccgcatcgctcaggcagctggcttcactggtggcaaaacttccttcatgaatctgctgaacggcaaagtgaaagcgaccaatggcttcaccctggtagagcaggttgtggttgacaaagctgtggttgctaagactgccgacaaagttggcatgctgaaagacctgggccacgacatccacgttgtcgaagcgaacaccgaaacttacggcaccatcgtagtcggtaaaggtcgcatccagctgaacccgctgaacaacggttccttctctgtgatggtcttccctaagaagggctacgacaacaccgacatcgtgaaa…	78073	77585	-
ORF122	hypothetical protein	atgatggatttgaaagaactgaatagtatggacgatgaagagattcttcgcgggtatatgcaagcccgtgaaggatatgtcctatctggtttagaatctaagagtttcatccatggttggaggaacggaatggtggacttcggcggttgtcctatcactgaagaacaaatggatttggctcgccagtatttgaaaaagaagccgacctaa	78482	78273	-
ORF123	DNA primase	atgaaattcttggacgaacaatacatcaattttctcgccccccgacttgataaattcagctgggaacgtgttggcgctgtcgccaaatttcgttgcccattatgcggggattctaagaagagtgccaacaagcgtcgtggtcacttcttttatgatcgtgatgacgatgtgtttcgtttcaagtgccacaactgtaatgaaatgagcggttgggcgtttgaattctggttgaagaagtttgacgagcgtctgtataatgaatacaaccttgaaaaattcaggatcatgggggataccagttcccgcccgttacaaaaactcaaaccactacagcgcctgacccagacagcgcgtatcggttctcaggtcgccaaacgagatgaagagcaccttgggaat…	79543	78479	-
ORF124	hypothetical protein	atgggcaaaatctttataccttctcactcagaaggttgtcaaatcgctgcaaaatttctacacaaacaaatgaattgtggtgctgtgttcgtagaaccaaattcattcgataatcgtgaatcccctgacgccatcgggttcagacctgggggttgttctatattaatggaagttaaagtctcccgcgccgacttcctgacagacaaaaagaaacctcatcgcatgaatccttccataggcatgggagcatatcgtttctatgtttgcccagcagatgttattaaaattgaagacctccctcccaaatggggtttgttgtacttcacccctagaaaatctttgaagcccgttcacgttccaaatatgcaatattcctctttgtcttcaccggaacattat…	80160	79543	-
ORF125	starvation-inducible transcriptional regulator	atggtcaatgcgagtatattcatcaaccgtggactgcttgctatagcccactctcatgccctccacttcgttacaacgtcctatgccaagcacaaggcactcggggagttctacggggaactggaggacttgctggatacctttacagaggcatatatcggcgcgggtggtgtatatgtcccagggtttgagaatattaaactgtacaacccagatcctatatcgtatgtcaacagtgttgttatcgacgtaaacggaatttatggtcaatgcgacagccatcttcaaaatacgcttgatgaaatcaaaactttgtgctatcaaacgatttacaaactgaagcaattgtcctaa	80577	80224	-
ORF126	hypothetical protein	atgaaaggattccaggacttcctcttgaaggaagcaaaggttgaccatcgccgccttgggcagcagggcatgtacgacatcacggatgttggtcgtccaaccaaaggcgagctgatcgattactacaatcgcaacggtgataagcggcaggggaaagtgaagtccgtgaacgcgcaagacatcatgaccctgacagacaccgacacgggtgaaaccgtcaagatgactctggtcaagccgtga	80869	80627	-
ORF127	hypothetical protein	atgaaaccgtttatcgattattttaaagaacaagctcaacaaccgcaaactcatggcggcatacaaggcaaaagtgtaaccatcaccaaacaggctgacggaacccaatggtgtactggtgccaccgtgacccagatcactccagataatcaggccgacatctataatctggaattgactaacggcaacaccaccaaagtaaaactcacaccggaccaggttcatgcggtttctgtgggcaaagatgttgttgccgttcatgacggttttgagttcttctttgggaaagatgccagcaaaggtcaggtcacagaatcctatgcccaagaattggcgaacatggataagatgatcggtaaagcgctgggcgttggcaaatctcgtaaaagcggtcgtaca…	81448	80879	-
ORF128	hypothetical protein	atggccatcccatctttcttgaactttcttgaagagtctaaacaattagacgaagcgtttaactcatccccgtatgaattgacattcggcaagaagaacgctggcgacattttcttcacatttgttgatgaagacgaaaaagaattccgcatccaattttataccccgcaggggctgggcaagaacgttcgtcaggtcttcataggccagaaacgtggttcgacctatccagacgcaatcggtcgtttcaaaaacccaatgcgtgtcatcgcatccatgatcgaagcaacaaagcaattcatggcgacgcctttggggaaaaccattgacggctttgcaattaacttctccaagaaagcattggaacgtggtgttaccctcctgccgaagatcatccgt…	83881	81500	-
ORF129	hypothetical protein	atgaaaatcatcctcgacgcatatatccgttacggcagcaaatggttgatggccaaagtttacgacggtgaagaattagtccacgcccaaaccgccccttctgaacaattgcgtgaaattatgaaacgcgattttcctactgctgaaatgattgaacctgccaaccaaaccgaagttgacaaagaatgggaacgcgaatggagtccggcggcgttggcacaatttgataagaattacaacaatcgccaaaacgcgtctcgcccgttccgtcgttaa	84235	83960	-
ORF130	hypothetical protein	atgaatatcactccatctcagaccggatatgaacacataatggtgtttctggctattcagggcgcgaaggaagggatcattacttcagaatattccggtacaatgcgccttgcggattatgtcgcgccggaagcattcatcaagaaatgcattgacgcttggtgcctttatgcgctcggcacgtatccatcccctcctactggtgagttattgtttaccataccgactctggcaactggtgacacagacgcgatattcgccgatatgctggcaaaaggttatctgacatatgacagtgctcacggcgtgtatgatttttctgcgctgaatcgtatcttcggattcaccataacttctgaagccaatattcctgattatggaatactagcatggggcgtc…	84978	84340	-
ORF131	hypothetical protein	atgacgatgacaacgttgaaggccatggccttgtccgtgacctttaccattgccagcgggagtgtgcacgcttcccaaagtaccacccaatgtgattacgaattttctgatcaacaactttcaaccatggccacagcctatcacataggcaaacaacaagaccttggtttcaccctcgccgcgatatcatggagggaaagccgcgccggagaagatgttgtatccatgcggaataacctcaaatcggctaatatgggggcatttcaaaatcgcgtccaaaccgtcgggaaacgggagggatgcaaaacacagaagtgttacgccaacgtggcgatcaaattactggtcaatcaagaatatgctgccaatgctgcccttgatgaaatgaatttctggcta…	85595	84978	-
ORF132	hypothetical protein	atgtcagaagagaaagatgaaattcagattgcttgtgatatcgctgtcgagttatggaatcagcgaaacaaacattatcaggtgacgttgaccccaaagcgttatctagagcaaggtggcttaatagtcgttgatgccgtcttgggtttcaacaagtacacagatatgcaaatcctccaaggggatttcatagtggcatcaaaatcagcatgggacgatcctatggaatttgtctacggttggttggaatgcatcgaggaatcataccatctgatctacgaataa	85976	85692	-
ORF133	hypothetical protein	atgaaagtcgtccacttcaagaaggaaccatacgatatctacattggtcgtcctggcaaatgggggaacccgttcgaggttaaagaccacgggcggggaaactgtattgagttgtttgaagacgacttgtatgtgcgcctgattgaaggggatatcaccgaagatgaactccttgaattagacggaaagaccttgggatgctggtgtaagccgcgtccatgtcatggagatgtttatgtcaaagtgatcggtcgtattaaactattccgcaagttgggtaaatcttttactgaatatttgagacaaacatatgtcagaagagaaagatga	86286	85957	-
ORF134	hypothetical protein	atgcatatcatgatcagggtatcgaagaaatctaagggcgctgaaaagcgcctgtacaaagctattcgcctgatgtttatttatgatcacaaggcggacaaccacggttggacaaagaaatacaaggaacgctatcgccgcgctcattgtagtatgcagcaaaaagccatcaaatgtatcatcaagaattggtgttctttcgattggtggaaaattgaagctatcggaagtcgaagattcgttgatcttgaagcaaacagagaccaggcgtttctggtaagaatctctgacaatgaagaactggaatga	86591	86283	-
ORF135	recombination endonuclease subunit	atgaacaatgtagacctattatcaaaatttggttcgctgttgaaagaagcggacactcctgtttctgttgaagtaccatttgaaattcgtggggaaattacccacaaactgactttccatcgcggtcgcgctaaaaacttccgttctatcggtaatgaattcatggaaattgattaccaacgcaattcggcaaccttggttacatccgatgacaatggcgctggtaaatccaccatgcttgtctggctgctgttcttcgttctgtataatgacacatacagcaagaaagaaaagaaagccggattagtcaattcccaaaacaaaaaggaatgcgtgggtgaagttgagttctccactcgaggaagtgaatggaaagtccgtcgtggtatcaaacctgat…	88928	86595	-
ORF136	SbcD-like subunit of palindrome specific endonuclease	atggcgattgctaaaataggcgatttacatatcgggagccgtaatggttcccgttacgttcgagaattcataaagaattatctcatcaattattttattccagaattggttgacgccgatattaaagaagtgtggcaatttggtgatacgtttgatgttcgcaaattcatgtatgggcgcgataaagattggttgaaagatgaattgacgccagcgctgcgcaaagcaggtattaaatggaatggcatcgtcggcaaccatgatatcacgttagaagagtccaatcgcattaactggccttcttatcttaatgaattggcaccggatgtttatcattattacagcgaaccaactgaagtaatgattgaaggtgtcaagaccctcctactgccgtggatt…	90046	88931	-
ORF137	late sigma transcription factor	atgggtatgaattttgtagacaggggtgataacgtcaccaaatatttcacagacgaagataatgaccgtgttgttggaatattgagagattggattccggctcgcaaaaaggctttggccgaaggaacacccctaccaagaatccccaattatgtggccatgaatgttcagatgattattaagaacatgagtatgcgctacaactatcgtgattatccataccgcgaagacatggtcagtgaggccgttgtcaacatccttcgttacctccatacatttgacgtcagtcatatcggcaagaaaggaaaaatcaatttcttctcttgggtaacgatgtgcgccgatcgttcattcgccaagaaactcaccagtgaagaagaacacaattatatcaagttg…	90824	90033	-
ORF138	Rnase H	atgattgaaatatacactgacggggcatcgtcccctcagaagacacgagccgctggttgggcatttgccatcagtccaatcactggagagcaatggaaagtgttttatgggtatttacccccgccgtcaacgaacaatatagctgagttactcggggttataaacgcgatgaagatcctatggaaattctctaattgcggtgaacgctgcattcccccagcccgcattatatccgacagccaatatgttatcaatagcgttttggagtggcgtcgtaaatgggaatatgaaggaatgccgcctaagaacacagaacttctgctcgagttgttcgattattatgacaaagtttgttcaatttgtgaacttgaattaaaatgggtgaaaggtcatgcagga…	91363	90836	-
ORF139	hypothetical protein	atgtcagaacgcgcatatcgtttcagtctgaccgccccagaaattgagcgtttgctcttgtctataaatgattccatacaaaagctggacatcatttatgactacacggcgggtgggactgaaggtcaagtcgcagctgcgtcagctgtcaaaaacatgtggctaaaacttaatgagatggtcacaggtgaaggtcttaaagacgcaatcaatgcagctaacgacagcaacgtattcaccgattattataagtctattttagatcgcgaaacttggaaatttattggttctccggcagatttattagcaagggacgatatagacacttccaattttgaaggcggtgaagtaatcctcctacaaaagaacgcttcgggcaacccagaattccaatactgg…	91406	92173	+
ORF140	DNA helicase	gtgacagcatttaatcaacaccgaaaggcgattgacgccataggccgtaaggttcctatggaagaaatacaacgccttgccaaagatgaattcccatatgacaaagcgaacccaggccagatggaatgcatcgtcgaagccatagatgcgcttatcaacaaaaaggttaaacatgtcatcattgaagctccgacaggcgtcggtaaatctttgattggcactaccattcataaagtgattcgccatctagttttacaggctgatccttatgggcaatttcgcacttctatcagcaccccgaccaaaggtctgcaagatcagtatgctgctgaaaaggcggtggcgatagacatcctaaaaggcaagaagaactatcgttgccacgtacatccagatgtg…	93891	92170	-
ORF141	putative DNA-binding protein	atgaaccgtactgattttatcgcccacatcgcccagactcagggtatgaccaaaggcgaagcagagaagatcgtggcatcctttatcaacggcgtaaaaactgcagtcgcagctggccaatctgtccaattcgtcggcttcggcgcatttgaagttaaacatcaggaagcgcgcactggccgcaacccgctgaacggacaacagatccagatcgaagcgaaaaatgtagttaaattcaaagtcggtgaaggtctgaaagctgctgccaacggccagtaa	94305	94027	-
ORF142	lipoprotein	atgttcaagaaattggtgtttggtgcaattatggttctggctgcaagtctactttctggttgtggtggcgttatcgatgaaggtaatgtcggcgttcgcacccaatggggtgaagtagacatgaaccctgtaacagcggggatctacaccagctttgtttcaagcgtggatgtttacacgaccaaagaagccgttgtgagtctgacgaaaatgacgccaaaggccaaagacaacctgaccttggaagatctggatgtggacgtttattacacaccgaacgtcgcgaaggttccttggttccataccaaatttgcaggtcagagcgctgaactcggtgacggcacgatagcggtgggattcaacctggttaaaaccgccgcagcatcctcaacgatggac…	95180	94389	-
ORF143	putative uncharacterised protein	atgatcgggttaatccgttatctgttcatattcgtaatttcaacattcattttatttttctttttcaaatacttgaaagagactaaaatctaccgaagtaaacgttggcgtaaacgggtgagggtaactttcctgctgctgatttcttcggttacaataaccgcactcacattgggtgcatatatctacatttttgaaggggtacattga	95389	95180	-
ORF144	superinfection exclusion	atgtcgaataaaccgtttgaacttaaatttcgcgtttggcatattccccaggttcctgggatcgcttttcatgttgaggttccaacatttgaagaagcgcagcgcctgaagaatactctggctgattacgacctgtttcagtataacaataacatcaagccggattattgtaatgcttccggcgttcaaatataccaacatgatctgactgaagaagatctaaatgatatgggtctggatgatcgttgggttgatatcgaagatattgacgaactcaacgattattttgatcatctgcgtagcacagggtgggaaatatga	95706	95386	-
ORF145	hypothetical protein	atgtccggcgtatggtgtgatgtattgttggtaagattttcaaacgggatggataatcagatcatttcattcttttatcctgttcccttttcttctatgggtctgactgtcaagcgcgttcttgacatagaagaaaaactcaacacgatgccgtatatggcgcgaccacacgtgctgggttgtgaactgttaaacgaaatgatgattgacgagaatcttgttgaaacaattatcacgcgtgaacagatgaaaaccatactgtctcagggagaaccccatgtcgaataa	95983	95696	-
ORF146	hypothetical protein	atgaacaacaagagccgtattatcatcggggctgaccagggtaatttatattttgaaagatctggtgttgtcgcccacgctatccttcccactggaatttccgtttattgtgtggaacatcctgaccctgcagttaaacgtctttgctatgtctcccgtgaaaatggactaattgtattgccagaaggcgcgattatgcgcgctcgtttttggccgatcgattttaattccatgagcaatagggagatcgacgcccgtttcttcgtacataatatgaaccggactctgaaaaatgaaactcagagagttgttcatttcgacaatgaaactcatggagtgacgttagaattcagaactcgtggtgaagctcttcaggtgaagaaatcaagctggaaaact…	96653	95985	-
ORF147	hypothetical protein	atgatcattaccaaaaagatcgctgaggcgatcgttgaaaagaataaaatgttcgcacctaacaaagcaaaggttattctgatccatgatgatggtcgcgtggtcttcgctgaaaaatttgagcaagggtgcgctttctggtttgcagacacgatgcgtgaaagcaagctacagggcatcatttacaaattaactctggttgccaagcgcaacgaccagggtgactgggttacggtttgtgatttcagctccaaggttgatactcgaccaaaatctcgccaagagagaattctggaagctcaggaaaaacttgttgctgctcgtacttcaccagtcattaagccagcagtcatctccccttctattgatctgccgcctgtcagccaaaaggctgttgag…	97502	96711	-
ORF148	hypothetical protein	atgagaaacataatattcttgttattcctgtacactttcatgtcttcccaagtattggcagctccggccagtaagttgaatatttgtgctgcttggttgtccacatatcaacaatttcatccggatgataaggatacatcaatccttttatctgattatgaaggtgaattgaaacgccttgatctctatagtgtggaccagatagagaatgcgcttgatttacccatgatggaatctgccgcagacaacagcaaacagactattaaagatctgacgatgtgtcgtgaaattgcaactaatttcgttggaaatcaaagatag	97872	97552	-
ORF149	hypothetical protein	atgaaacgtttaatcatcggggttgtgctggctggtctggcacttcctgccaccgccaagctgaactccacaggtgaaaaactgtggtctgatctttcctactgtgctgggttctcccaagccgtcgctatagacaaaactggttccatagagaactttgctgaactctgggccacaggtaacgtcacagatgccgttgtaaacgctggtattgagtttaatcgatataagcaaggcgcgttcaacctgaaaggatatatgaacgacgaagaatttaaccgaggaggcatggaagcgagcgatcttattatgactggtcgtatgggtacacaaggacgaatgaccgtaagacagtgccgttctcttccttctccagcattacaaaaaggtgtgcaggtt…	98558	97869	-
ORF150	phage assiociated protein	atgttccttacatcctttattgactggatgaatatcataaatggcctgaggatccctgttgggaacctcgggctttctcgttcttctatgccgcaaatcgatgccgacaaacaagaagattttcacaaatatcttgaagacaacggcgtgtctatagatgctgcgcaagtgcctatcaaaatgcttcgtcttacccagaacgaaatcaataaaatgaaggtctggaagattatgaagcagatcagaaataagaagcccatgggtcgagtttgggtgtcttctgacaattacgttgttgacggttctcaccgatttgtcgctgcgttgaacatggacggcaaacagcgcatgaaggtctacaaagttgatttgccagcgatggaatttgttaaactcgct…	99087	98638	-
ORF151	hypothetical protein	atgacagatcaaagaagtattgctcgttcggaaatcaaagatattatacagagcaaaaccaacgaaactaatgctcaatccagaatgctatctcgatttgttgaaattaagtttgacattgaagagaataacaatcggagagcgctggagggaatgttggcgattatcttgcgacatgtcaccaattcagcatatgacatggatgatttaactcgtttgttgaacgcccaaaatatcgttgggaattctgttcgcgaattgctgtttaagtccgaatga	99403	99125	-
ORF152	endonuclease V N-glycosylase UV repair enzyme	atgacccgtatcaatgttattcccgttgaatctctttgcgaccaacacctccttgccgagtacaaagaacttgcgcctgttgtccttaacgtggtgaatggaaaacgccgtaatctcaagggtgctccaaagcagtacaaactcaacgaaggtcatgtgctgttcttccgagacaaactcatttatctgatcgagcgctacgatcagcttgttgccgaactgatttctcgtgggtatgttgtcaactatccttcgctccgcaatcaggtgacgtccgacaatcgacaggaactcgcgatctatttgaacgattaccaaccgacccaggccgcagtagaagagaatgccgagcgcattgtcgaacgtctgaatggcatgggcaagatcacgtataacaga…	99871	99416	-
ORF153	hypothetical protein	atgtcaaacaagaaagtagaaacggcagtagaaatagaccgcaattggggcttgctccgcgctaaaggattccgccgtgtgtacatgactaaggaagtctatgcttcgcgccgagatgttatcattagcaagaaaggaaaagtatgggttgctgaagaggttgatgccgaaacgggtgtcgtcggtaaggttaaagccaaggcgaatattcttttcgctcttctgaagcatatcaattaa	100170	99931	-
ORF154	acyl carrier protein	atgtcaaacaaaccaacttatgttgaagtaatgcgtgttctggctcagtacgcttgtgacaacctgaacatggaaacttggcgcaacggggatcacaaggacaagtttgataacattgatgataatatcgatgctttagcgccgttacgggttaagaatgatctcggcggtgacgatcttgacatgattgagctggtcatggaaatcgaagaagagtacgatgtagaaattagtgacgagtgggtgggtaaacatggagatgatcctaccctcggagagttagctgaactcgtcgttgttctctgcaaataa	100613	100302	-
ORF155	hypothetical protein	atgattgaatcattaacatttaagaatgcggttgcgaccgtcgcgccgtctaaccatgtaatcgttgtggatatctccggttccatgtatcgttcacttccagaagtccgtaagcatctgaaggagaacctgccttccctggtgaaaccggaagatactgtgagcatcctttacttttcatctcgcggtgatttcggaacggtatttgccggacgtcagattaacagtgcaactgatctcagtgagatcaataatctaattgaccgtttcctgaagccttctggttgtactggttttgttgagccgctgaaattggctgcggaaactgccattagcctgaataaacctggttatgttaacaacctggcattcatgaccgatgggtatgacaactgctgg…	102873	100657	-
ORF156	hypothetical protein	atgaccaaaccatttttgcgttcaggagttgactctcttgactcacagtttaaacccagcgaagttttaatccaacagattgaaactaatcgcgaattcatagaacacatgctggtgaagccggaaggtgaagccgtccataccactaaagaaggtaataacgatgattga	103036	102866	-
ORF157	hypothetical protein	atgtccgtaaaaatgaaaggtgttgaattcaacgcctactataacgatgacgaatattgggaaaagggtgcttggcacgatgatcattgcgtcaaagttaatggagaataccgtgaagaactcgatgaaaatattccagacgatgctgatgtcgtaattgagtcaggcacagtttatatccctgtagctggagaaagtggtgctgaagagaaagatatccagttggtcactcatttcaagaattggcgtaagaaaaagaacttttctttcattgttgtgattgtaaagaaagataaggcgtcggaagtccgtgaagccctgaagaatatttctggtgtcatggaagtgaaagggaattga	103397	103038	-
ORF158	hypothetical protein	atgggtaatcgtgaagggattaaactcactccagaacttctaaagtcccacatcgccgaagtgatttatgaagaccgtgaagtcggtggccatcgtgtcattacatgccacttcaagatggacaatggcttcgtcgtctgggggaagaatagttcaacttctatcgacccagccaactttgatgaagagttgggtaagaaactggcctatgaaaagaccttctcccagctgtgggaactagaagcatatcgcgcgatggtagaaaagcagatcatcgatgtgtccgtcaaagatgctaagatcaacattgatgaatatgtgtcagaaagggaagcgatacatgagatgggtggttctgaattccttaagggtaaaggacaatccgtcgtgtttcgtcat…	104222	103497	-
ORF159	hypothetical protein	atgtcaaaggaaatacaagaatcttttgaaaagttatctcaggtaatgaccgactgcaaccgccgaaattattgcgatgaagcgtatacgcaattgaaaaccgtcgtcgaatctgagttgaataacctttcaacttttaaagatattcagaccgaagtgctatatctgtcggatgaagatttaaggcgttgtccccgcaagatttaccaattactggatcgtttggtgaaagtgggggtgaataatgggtaa	104466	104215	-
ORF160	hypothetical protein	atgaaacctgtcatctgtgattactgcggccttcctgccaaatacgtcgggggtgatgttgtatacccccaccgccctggactccgcaatctgaagttctgggtgtgcactccatgtgacgcccgagtcggttgccataaacatggtgatggaaagacccctatgggaaggatggcgaatgccgctctccgtgctgctaagcaggaagctcataggtcgtttgaccctatctggaaaagtgggcagaggagcaggagtgatgcttacagctggctggctcataatctggggatcaagaagcgcgattgccatatcggcttgttcgatatcgatatgtgccgtaaagtagtcgctgtgtgtaatcaactagaggtgtcaaacgatgtcaaaggaaataca…	104848	104438	-
ORF161	putative chaperone protein	atgaaacaaattactaagacagtacaaatcacccaatatcaaacggatgacggcagagtgttcgatactcttggtcaggccgaacattatgagaagatgaagtccggtattcgcaaggtatgcccttcttgtgatggcaaaggtcgcgactctccgtctggcgacgggcgtgatatgacgacttgtcattattgtggtggtaaaggctgggtagaaaagaaagagatatggggttaa	105084	104848	-
ORF162	conserved uncharacterised protein	atgtttgatcaagcaacccgtttaaaactgcgtttcaactctaacaaaggtctgctatctgttgagcaggtttgggatctgaacctgaatgccctaaacgaactggcgaaagacctcagccgtcaggtgaaggaagccgccagcgatgaagaagatttcatcggcgtgaaaagcgcagtcgactctcagttacaactgcgtttcgatatcgtgaaagcgatcatcggtgttaaactgaaagaacgtgacgaaagcgcaaccgccgccgaacgtaaagcgaataaccaggcgatcatggaactgatccagcgtaagaaacagcaggaactggaaggtctatctgttgaagaactggaaaaactcctgaaataa	105515	105144	-
ORF163	hypothetical protein	atggcagaattcaaacccttcgcaacggcagttaataacaacgtgctggcgatgtccgcaactggtctgttcatgaccaatatcgataaagatgctctttgggatctgtatctggcatctttccctgctggtactaacccgctgtaccgcgaacgtactgaacacgattgcacctgctgtaaacaattcatccgtaacatcggcggtgttgtcaccatcgattcagaactgaacgtaatttctatctgggacaacattgatctgggtaatgaatatgacgtggtggctgcggctctttccgcgtatgtcaaacaacacgcaatcgtcgatgtttattttaacgattctgccaaagtcggcctgtctcacaatcacgaatctggtgaagatggcaaaatc…	107571	105553	-
ORF164	hypothetical protein	atgaaacccgtaaaacatcatcgttcatggaaagtatgcccagcgtgttcaagtcgggcgacaaaattgttcaacatgaatactgggaaatatgaatgtcaagtctgtcggcatcattatgatgatccaaaatgtcgatctttggtcgacaaaatttataaatttatcattttgttgggtaattgcgagcaatatcaatataccgtgtatggtgatagtttaagccagatcgataaacatcttttgaaattgatttcgaaatacgataaagaaagcaagcgccctgtgcgcgttgtgagtactccaaagggttatccaaagggaacaagatcagttacggttgttggttacaccagttatgacgggaaacggttcagaagtattcgagtaaacatgatt…	108075	107668	-
ORF165	hypothetical protein	atgaaagataaaccacatgacatcccatattgcggtgtccgtgaaaccaaaatcaaatcagcccatcctatgttaagttcattccaccgccagctggcatatgaatggatgagggatcgttatgcgatacatgtcaagaaggacgtgcaatgccttccagcgccatggacggataatccggtattacgccaagtcaagttttgtaacgtgcggagagagcacgataggcagtctcgaaatttgatcaataatatcatcctcgatcaggatctcacgctatctgacaaaatgttcaactgtgtattgttccgcatgtacaacatgtgggaacctatacaggctttgggtggcccatggacgatcgaagaattcggaaacataaatcttgaatggtgtcga…	109277	108072	-
ORF166	MazG-like pyrophosphatase	atgacaactacatttaataaaaacgtgagattgaatttggcttttggtaatgcggctggagatattacagcccctgacttcggtaaaattcgcaatcaggccaaactggttctggaagagacccgcgaattactggaagcggcttatttcgatcatgacatcaaacttgagctggtggcaactccaaaagaagacaccgatgatgttgatatggataaaatcctgaaagccatcatggacgctcagggtgatatcacaactgttaatgacggcgtggcccatatcgctggttttaatggtgatgaatgtttacaacgtgtgtttgcctctaacatgagcaaatttattcgctcagaagatgaagtcggtccggcactggaatattattattcacgcggt…	110210	109347	-
ORF167	translation repressor	atggcgcgtaatacgctggacatcttaaaactttcagctgtcaacgatgaggccagcattgttgactgtatggttgaagttcaattgaaccaagacaaaccagggattttcctgggtatcaaggaaacgctgagtcggataggggttaacactcgtcaagagcctaacaccttgtatcaaacgtgtcatatcctgcataaatttggcagatatcacatcgtgcatttcaagcatttgttcatgctagatgggcactacaacggctttacgcgtgaagatgtcctgcgtatgaatcggattatacggcttctggagcaatggaatatggttaagatcttgcatccggaacaaataaccgaagtggctgacatgtctcggatcaaagttgtaaaacatgac…	110691	110227	-
ORF168	clamp loader of DNA polymerase	atggccgctccgtcactgttcgattacctcggtgcgttgaatagcaccaaagagaatctgttgatgaccgaagaccccgaaatcagaaaggcatttgatcctttcatgactcggcgcggccttgctcagagtaaagacacgcttgtggttgccgaacaaatgaaccgcttccatgccattactccttggatgcaatggaacctggcgtttcatagcattccggcaaaacgtcgctatgacaagtggtctaagaagggagctatggatcctgatgtgaaattgatttctgagtattattacatcagtcctgaaaaggcttcagaatatgttcgattcctgccgaaagaagtcctggctgaaatcaaggcgaaggtcgaacgttccaacagcaacgaaaaa…	111143	110721	-
ORF169	clamp loader of DNA polymerase	atgtctaacatcactatcgtcacagatcaatacgcgtgggaaaacaaatatcgccctgacaatctggatgagatcgtcctcccttcagacgtccgtgcaaaaatccatggctatgttacatcaggcaatggaaacatcccctcaatgctgttctattcccctcagcctggtacgggcaagactacttctgctctggctgtttgcaacgaaatcggttgtatcaaaccgttgatgatcaatgcgtcactggataacagcattgatgtcatccgtgaccgtgttattcaatacgcaactggcgtcagtgttttcggtggccgtaaagtcgttatccttgatgaagttgagcgactttctatggcggcacaggaatccctgaaaggcatcgtagagaaagtc…	112137	111148	-
ORF170	sliding clamp DNA polymerase accessory protein Gp45	atgcaagagatcactctctccgaacgcactttacaactgctggctaactttgaaaccatctgcccctctatcgttctggcacctggtaaaaagttgcgcactgttaacgattccagtacagttatcgctattgccgacattgacgaagacttcccgttcgaattcccgattctggatctgaccaaattgctggcaatccagcgtctgccgagttttaaaggcggtaaaattgaaatgtcggaagaccacattttgctgaaaggtgaaaactcccaactgcaattctggcgttccgctaaagaactgactgtcgttccagcagacagcatcgatcttccgtctgtagaatttgaagcaacagtcactcctgaaaaaatgaaagagctgactcgcgcctgt…	112884	112216	-
ORF171	hypothetical protein	atgaagcaatttgttggtttatacgcagtaggggaagaccaagaagtaattctttccatagcagaacaacgtccgtcattaaaaggcgtttatttacaaagccttttctgtacatcggggtttattgtgtcaccgatgttggtgataccattactcccaaataacaaaggtctgtatgttggcattattcaacaaggccaggcgcgggaagtgaaagttgttccactgctggcatctaatgaagaattgttttctcagattcttgagccgaaagtgctacaacaatgtattggcacgatcgactgtttatttggttccaacaaagaaggcgaggcaacccccgcctatgtgaaccaagatctttga	113224	113589	+
ORF172	DNA helicase	atgtctgagatccaaatagtcaaagtgaacgaagttagaatgcggatccttgccgaggattatatccgtgaagaactcaacgattacttcaaatttgaagatcctaatttccaaccgaatccgttcagtaaatgggacggcgtagtgcggctgttcacaaagagttctgggcttatcgacatcggcctgttatttgaggtgttcaaattctgtaagatgaacggttacaccatcaaattagatccggccttaaaatatattcaagatattccggatgaagaaattcatgcgttcatcgatacattgaatgcggtgtaccgagacgaaaacaaacaatatcaaaaagcgattgtccgcgattatcaatttgattctattgccacagcaatacgccaaagc…	115094	113595	-
ORF173	exonuclease	atggtttctctacaggctttgcgcaaacttaatgactttgaaaatcgtcatcatacatttcagcaatattccttgccgtttaaggaactgacttgcgtaactaccgaaaatggtcgtcactacgtttctcccactggagtcaaactgacttcagtgacgaccatgttagggcgtactggtgaccacacatggttagaagcctggcgggacaagttgggacatgaagctgctgatatagaaacacatcgttgcgcagaccgtggggaaaaacttcatttggcttgtgagttgtatctcaaaaacagaccaatgaaggaagttctggaagctgcaggggaatacgtgtttatgttcaaacaggttttcccctaccttaacaaaatgagcaagatatatgca…	115870	115124	-
ORF174	UvsY-like recombination mediator	atgagcgaaacaaaacttgaaacgatgaaaaccgaagatataatggcagaattggagcctcttatttcggtaaatcctgaagacatgaacttagaccaaatgtcattgaaaattggtcgttcgtggatgactgtgcaacgccattatattcgtgaaggaagatatctggagtatctaactggcaaattccgccaaatagatctctatttacgccgattttatgcaggggaattgccgcccaacgtttatgttgaacgcccattaaaagttcgacccctgaaatctgatatagacgtatgggtaaaagcagatgatgattatatcgaattgtctagcatgcttcaagagcagaaagccaaagtcaagtttatcgaaagttgcttagatcgtttgaacaaa…	116325	115870	-
ORF175	gp3 tail completion and sheath stabilizer protein	atgacaggtgtacaattcaaaaacgaaaatcctaatttcgcggcttccgataaatggcgcttaactatcggagacctgatattgcttactcgttcaatacatgacttcagtattcctggagtgtattctgaaggtatcgagggtccatcccctggcgatgtgctcaactccataccttcagaacgtctcacgtatgaccccatcgtatttacgttcgttatcgatgagagttggtacaactgggaacagatttacaattggattgcgtctaatgctggatctgatttagctgttagccgcgacatcaccatcgaccttcttgataacatgaatcgacctattggtctacaattgttgttggaagaagcccgtcccacagctttggacaacgtattggtg…	116861	116364	-
ORF176	hypothetical protein	atgataatggtgcttgcactcacaagttgccgtatctttgtcacgtccgtcatttctgtaaccgacctctgggatcctgaaatcagaaccatacctgttaacatctcagccgacattgataaatgcaataaaaatattctgaatcaagtagtatctgattttcagaacttccagactcttcaagctgttggttgttttgatgataacaaccagtcactgagaccatactggaaaaccacgattcccctattgaggaaaggtgacgaaggaaagatcccatatctatccgcaagtatttattactctcagaataatagcatcatagcgactttcaatccttctttctttgacaaactcagaaggaatactcaagcaagggacgtcgaaatcaccagagac…	116931	117545	+
ORF177	hypothetical protein	atgaacgcacaaatctacgatgtcctttcctctggtaacgcatttagcaatccgcttccgtccctctccggtccctcacaggatttaatcaccagtggtagtaccaatataccattgataactgccaacgcgactccggaaatgcaggtggctatgtcagcaggtggattaacaccagataaacttacagcagccacaaacatgtatagctctgccaacacggggataacgacactgaacacatatggggaccagagcataaatgaagcgtattcaagaattgggacttccgtttcatataaatcaggtttgaaaagtatatcacgggaaccaaacaattgtgacctgatcaacaaagcattcggtgttgttcaggatctaggccgccaatggttaaac…	118274	117546	-
ORF178	GTP-binding domain	atgaagaagtatatcgttcttataacgggttcccgttctataactgagcgggataaaatcttcgccaaactggatgaactgttagatccccacgagatcgaaacttttatagaaggtgaagcggttggtgtggacttgatatctcgtgattggtgtgaaatcaattatgtccatgttacgccaatggggatccctaaggattatcacacgatatatgggaaaggcgcaggaaaccaacgtaacaaagatatgttagacaaagctacaaccctggccaaacaaaaaggtcttgaggtctttggaattgcgttatgggatggttcgtctactgggacgcaagacatgattacccgcatgaaaaaagcaggagtcaatgtcaatatcactcttatgggcaaa…	118933	118511	-
ORF179	hypothetical protein	atggcttgtaaaacaccagaaatgaaattagttgtttcttcaaaggggcgtcgcagccgcagtcgaaatctcatcacccgtttagatattctacgtcaaaaatatcaaggtcacagcgtgttcacacgcatccgtaacgcattaaaggaagggcgaaccgagttggagctatatcgtccaaacggttcgactcgtgcgtatcagaccaccgacggtttgctggaactgatccgcctctcgggaatgagcatagaacctcgttcatcagggactcccttgtgcagcctgtatgtaatcggcaatcttggggcgctgtga	119256	118939	-
ORF180	hypothetical protein	atgacaaccgtaaaaatctccgtctgggcattcaacaatttcaccaaattcgacgcttttgttaagaacgctctgggcatcaccaacatagaatctttcacttcttatgaccgcgaagatcaggtcaaaatgcttcgtcctgaaatcgaccttgacgcaatgctgaacgctatcaagaatcacgatgacaacctggctgaattcgaaaacctccgcacctctatcttcaaaaagaacggtggcattcgtaagctgagcaacaaaaccatcaaatatgtcaccgaagggttctttgtggtgttcgacttcatagaaaccaagccgaacgaacttcgtaaagatttagacggcaacgttatcaccctgaaaatgtttggtgaagcaaaggccgatatgatg…	119789	119325	-
ORF181	hypothetical protein	atgagaatcaaaaagattggagcaagcccattgacgggcactatcttccaaggtacattgaataccaaaaccagtatgtgggtaggtgagaagaccgacgtgactaacgactgtgtagcggctacggctgaacacatgcgccacatcaagaaagactactgcttccctactaaagacggcaagttcctggtgctgagcgctgaggttcacgacactcttcctgatcgcttcaaataa	120129	119893	-
ORF182	hypothetical protein	atgagcaatttaccactgcttcaagtcggcgatgtgttcgttctcacagaagaaatgaccgttgaaactcaggtgccaaagcatttcttgtattctaattgcaagggagattggcaaacggactctggttatatcacccctgagggattcttcggttacatgcaagggcattatgtcgttaccaaaacagccctacaaggaggtagcgctggtcacgacccatacccagacggtcatcatgtttgggcacagcataccgaaaatgaacgcatcaggatctgtttttatcagacaggcagcttcagaaacatgcaccgtaacgttccagtagtcggaaaagccaaggcgcaaacatggacttgggagaaattatga	120500	120126	-
ORF183	hypothetical protein	atgtctaaacaaaattatatctttattagtccaggacgttcccagttttttcgtagcgacatcgatacacctatcgaaggttttcgcattttcaaatgctataaattggccagcggtgacattgattatcaaagtcacgacaatgaccgccaagacttggttgataacggttgggaagaaatagattctcctcaatatctgaccgtcaacctttattatatgaaggaaagcggtaaatattattcgactggggagttgaaaatccgagtttcagaagcccaatccaatccagcaaaaagttggtatgacacgcaagagttagtgcgtgatctcctgaagaaaggcgaactgcctggcttggttaaaggttcccgttttgataccttcatgtcctgtgaa…	120958	120512	-
ORF184	hypothetical protein	atgccgactctaatccgtaagatatatctggataagaactatttggaatctaaaatcgaagttttcacggctcaaaaaatatttgaagacggtgaaacgagatattatctgaatccagacctttatctcccaggaagtaatttgaatcgcgacataacccaaatggacggcacgatcattcgttgggaaatagcgacgcaagaagacaactgtcacaacataacactttga	121204	120974	-
ORF185	hypothetical protein	atggcaaaagaaactcttaacaatgaaaactccaactttgcagaatggcataccgaattagagcgcgttgcccgttctcaacatggttctaccgctgatgcagatgattggcgtgaagattatgaatctggaaaaactccacgtcaggcttgggaagacgaatgggggtgggatgatgccgactctaatccgtaa	121379	121185	-
ORF186	hypothetical protein	atgacaacccgaaatattacctctgaacaatccgtgtcacaaatcctcattaattcccgcacccaaaaagaacgtctttttgacatcctcactaatgtgatcaatattcgtcgacaattagatggtgaatttcccgaatctgattctgaagaaaaatcaacacacaatccaggtcttgttggtgctatccttaacatacaaggagagcaggacgatatcatcgatagaatcaatgctcacatggacgtcatccatactaaactgggaacgttttatcacccaaattgtgaagacgagtctaaagataattgttaa	121755	121441	-
ORF187	hypothetical protein	atgtctcatcaattatctggcggtgcagtcgatactctattcgttcttttctggtttggacctcgtgaagctggggaaatacctgctaaatctggagaagccgaattggcctccctggggttttgtaaacgagttgatgttaaaaacgtaccaaaaggtcgagatacacatctgtgtgtactcaccgaggaaggttacaaatacgcatatctgaaatatgtttctcaaaatacgtga	122079	121843	-
ORF188	phage major head protein/major capsid protein	atgactaagaaacttgtaaccgaagaaatgcgcaaacagtggctgccagttctccaaaaagaatctgaagctattcaacctctgtctgccgaaaacgtaaccatccgtctgatgcagaaccaggctgaatggaacgcaaaaaacctgggcgaatctgacgcacctggttctgtgaacagcactgtcggtaaatggcagccagttctgatcgacatggcaaaacgtctggcgccgatcaacatcgcgatggacttcttcggtgttcagccgctgtctggtcctgacggtcagatctttgcactgcgcgctcgccagggtgttggtgacagttccaacaccgcacagtctcgtaaagaactgttcatgcaggaagccgattccggctattccggtgatggt…	123496	122174	-
ORF189	prohead core protein	atgaaacctgaattgcaaaaactgtttgaaggcgttaatggcctcagcaccgatttcttggacaaagtatctggtctgctggaatctaaagttgaagccgcccgtctgcaagctattcaagaaactgaagcggctggtaacgttgagcgcctgactctggtagaagcccaccagaaagaagtcacagaccttaaagaaaatttcactcttcagttggcggaaaaagttgattcgttcctcaacgcggttgttgaagaatgggctaacaaaaatgctccggctattgacgctcagatcaaaaccgaagctgctgaacgcttcctcactggtttctctaatgttctgaaagaagcaggtgttagtttcgccactgacccagacggtcagattgcagctctc…	124427	123588	-
ORF190	head maturation protease	atgaaactgttgcgtgagatcacagcgatagggaaggatcttcaaatcggtgaggccacaacctcaactggtgggaaggccatgttcatcgaaggtccgtttgtgatgtgtaaccaagtcaaccgtaacgggcgtaactatgatctgcagaaagtgggtattcctgctgtcgaagcatacgacaaagagtatatccaagatcgtcgcgcaatcggtgaagtcacacatcctgactatcctttccctaatctggtggaagcagcgctcaaaaccgaatcccttcgctgggaaggcaccaatgccatcggtcgggcgcgaattttaaatacaccaaaaggccaaatcatacgtgcattggctgaagcagacttcaatctggccgtgtctacgcgtggtctg…	125139	124474	-
ORF191	head scaffolding protein	atgatggaaatcacagagatcgccacgttcgctgatttcctggcctctcgtatggacgagcagcgagtcatcgataaagtgaacgctcgtggtaaacgccgccgccgcttgaaatgtgcccctgggttcaaattgtcggctgatggttcacgttgtgaagttatggacgccagcgaacgtcgtgttcgcaagatcggcaaccgcaaagccctccgctctaaaaagcgtatgggaatgggctatcaacgtaaaatcgagcgccgcaagaaaaaggctatgaagttccgcaaaatgatgggactgagtaagaacaagtaa	125467	125150	-
ORF192	putative uncharacterised protein	atgagcgcaattgatatcgttcgtgcagtaattgacggtgacactgaaactgctgttgcagaatgcaacatggaacttgatgcacgtagtcaagaactattaaaccaaggcacagcatatgttctggattctatcgcagctgatatgaattcaaacaacaacggccagtaa	125646	125476	-
ORF193	gp20 portal vertex protein of head	atggctggatacggcatggggttcttcggtttgtttggtggcggcggtttagtcaatgccaaagtcgacaccgataagttagcccaaaaacaagatgaattgttgctcaccaaggcgacagttgttgctctggacgatgctcaagacggttctataatccttcagggcggtgcaaacacctacaactatgttggcgttgagagtgaacttctcagcgttaaaacagttgtggaagaatatcagtccatggctcaacagcctgaaattcgcaaagctgtggacattattgtcaatgatgttgtcacctgtgaggaagatgaaactccagtgacagtaaaccttgacaaagttgaagggatatctgatactgttaaagaatctatcaccgaatgcttcaaa…	127370	125688	-
ORF194	Gp19 tail tube protein	atggcgacagtcaatgagtttcgcgcagccatgtcacgagggggcggcgtacaacgccaacaccgctggcgtgtgactgtaaactttccttcttttgttgctggttccgacacaattcgtgacgtgtccttgctggctgtaaccaccaacaccccaacaggtcagctgggcgaaattctggtgccctggggtggtcgtgaacttccgttcccaggggatcgtcgtttcgaagcgcttcctgtgacgttcattaacgtggtgaacaacgctccatacaatgcttttgaagtgtggcagcaattcatcaacggtagtgaaaacaaccgcgccagcgcgaatccagatgattatttccgtgatatcatcatggaacttctggacgcgaatgacaacgtgact…	127971	127438	-
ORF195	homing endonuclease with GIY-YIG motif	atgatatacgcatacaaaattgaaacgataactaatggaaaggtctacatcggtgtgaccaatcacccacaacgaagatatgatcagcattttgcgaatgcttttcatcatggagtccaaagtgaattgtatgatgccatgcgtaagtatggaacatctggatttactttcgttgtaattgctcagaccgatgaagtccataaatgggaattagagaagcaactcatcgctcaatataattcttatgagatgggttacaacatgaataaaggcggtaatgatggaagtcatatgctgggtaaaactgcagcaaaattgacatctacaggtgaacacattggtcttgtttctctcatagatccccgttgggaattgtgtgaaatcgaacccgttttaagc…	128460	128002	-
ORF196	tail sheath protein	atggcaactcaaagcttcagcgttgcgccgtccgttcagtggactgagcgtgatgccacgcttcagacgtccccgtccgttgttgttcagggcgcgaccgtcggcaaatttcaatggggtgaagtcgaactcccagtgctggtgactggtggcgagacaggtttggtgaagaaattcttcaaacctaatgacagcactgcgacagatttccttgtgattgcagactttttgtcttacagctctatggcatgggtgactcgtgttgttggtcctctggccaagaactctgtcaccaaaggccagacagccatcacgatcaaaaacaagctggattttgaaacagcaagtccgtcagcgtctatcacttgggctggtcgttatccaggttccctgggtaat…	130413	128518	-
ORF197	terminase large subunit	atggcgtatcagaagcgtgatatagaatatgccccaattaaaacggggttcaaaatagacgatgtgaaattgcgtatggaccaaacgttcatgcgcaaaccttctgtgcgtgctccccgagtcgagttaatgctgacagatgaacaagaagacgaattcgttgaatgttcaatggacgcgcattacttcgccgccaactattacaagataaccacgatcgataaaggctttatccttttcgatatgcatgattatcagaagcagttgttccatgactttcaggactatcgattcaatgcggtcgtccaggctcgtcagtccggtaaatgcgtccgtggtgatactcttgtttatgtctatgatacaatcagtcaacaagagttgcatctcaccatagaa…	132676	130466	-
ORF198	terminase small subunit	atgagcaatatgtcagaaaggttactcgccacgcttgatgcagtgaccgcccgagacgaagtcgggaaggaggcgatggaggctgtcgcccctcgtccaggtattgacttcgatgaaaatacaggtgaatggtttggtgaacgtccggaagggtatcagccgattcctgaacctccttcattggaggatattgcttccaaggaatccaaagtacctgagtttgcggacactgatgctacaacggattacaaacggatacgcgacacaacatatgccatgcaagaagccacaatgttcatgatgggacaagccgctaaattggctgcatccacagaagctccgcgagcattttctgttttccgtgaattgggtgaactcatgcgcggtctgaataaagac…	133337	132657	-
ORF199	tail sheath stabilizer	atggccagaccatttgaaaaatatttctatcatgaatcattgttgaaatacatacatgtgttcaacgctatcatgtcagatttaaaagtcaaaaccgaacgtggcttgatggaaatcccgctgcatatggccattggccgccgtaatgacctcaacaggaacgtgccagccaatatgctgccatttgcaacaatgtcctttggtcagttcgaaatcaataaacaggtgacgaagtcataccacaaccaaatatcgaccgctacggcacggtccaaacaacgcattccgatcattatagattttgaatacaatatcagaactaaaaaattggtcgaaatgttgcaagtattagaacaaatttattctgtgttcactccttctgttgactgtcagataaag…	134038	133340	-
ORF200	head closure Hc2	atggctacttcaaaatatttcaactatacagcacaccaaggtactcaaaaattaattgatgacttggtggtcgagatgatacaattgcgtgggattgacgtcaagtatatcccacgttctattgttgaaaaatacccaattttaaacgaggccgaacacaaattcgaccaagcgtttgacatcgaagtgtacatgcaggattatcaaggcttcaacacacagatgtgggaaaagttcggcggtatccaattacaagatgaagtgaccttcactattgctcgtcgtcgtttttcagaagttattggtaatggtccaggccttgaacaaatgcctcaagaaggtgatttgatatatctgcctatggctaacaaaatatttaaagtgaataacccgaataac…	134682	134041	-
ORF201	hypothetical protein	atgaaggttgaagatattaaagaaactcgtgacggaaggcgtgtgagaattatctgtgtagatgctaaaatcgccgatggttcatataacattgtgggtcttatcaaaggcgaaaagggtaatgattttattgaatggtgggacgaaaagaacgtggttgatggttatattctagcaaattcagatccttccggacgcgacatcaagttataa	134744	134956	+
ORF202	neck protein 2	atggccgtcaataagattcgagacaaaaaatcttttatgaattatgtcttgcgtaaattgggtgctcctgtgatccaaattaaccttgacagttcacaagtcgaagatgcagtcgatgatgctctgcagaaattttgggaatatcatcgtgatggtagccaagatgcgttcttcctgtaccaagttaaacaagaagatatcgacaagggatatatagaatttcccgatgatattgacgatgtgattgaagttatccctggacctcctattgagtcaatcggaaactgggcaactcctcaatggcaaatggctcaagcaatgcttgtccccaaagcagcgctggtttctattcgtctcattgattatgtttccatgcaacaacgcctgtcggatatcaca…	135737	134985	-
ORF203	hypothetical protein	atggcgacgcaagctgaaagaacggggcttgacatccgtggtatcttaaccgctgtcgtggcttctgcattggtctctgcggcatcattcctttggttcatgggcgggatggaaacgcgcgtgaatgtattggaacgagattccaacaagatggatcaagttcttcagaaagtgaatgacatgagtgaacgtatggcgatcatgaatactgacctcgcatatgtcaaacaaaacatggctgagttaaaactcaatagcagcagtctttcagatgatgttcgcacactgcggattactgtatctgatttgcagcaaaaggggaataacaatggccgtcaataa	136065	135724	-
ORF204	virion structural protein	atgcgtggagtgaaagtacaggggcacgcatccatgttgagaagcagttcttgccctggcgcgattatttgcaccgatcacgccgctggcatggctgcattgcaagcccgtcaacgcaatgaaacccgtgaagccaccattgttgaacaatcaaaccagatatctaatctggaggcgacaatcaaaatgatggccgaaaagttggggatcgaaatccccgaaggaggtcagaatggcgacgcaagctga	136297	136049	-
ORF205	VrlC protein	atgcaatctacaaatttaaaccgtcgcccgtattgggatgactggaatcctgggaaacgtttttcacggattctttttcgtccgatgcctatcaaggttcagactcgcgaactgaaccagatgcagactattcttcaggatcaaattgaaaaattaggcaaccatttgttcaaagatggttctatggttatccctggcggtctgacgatcaccaatgccgcagtttctttgaaattcactttggctggtggtactgaattcactgatctggaaggtatttctgaactctacgttttggggaaggacaataatgccaaagcgcgtgtgttgtctcttgaacgtgatctgtctgctcctgacacgatgctggctatccttgagatgactgaagcgggtaat…	141188	136350	-
ORF206	tail spike protein	atgaacgaaatgtttagtcaaggtggtaaaggttcaactggaatcttaaccaataaacaagcagtagcccgttactttggggttaagcagagtgaggtagtttacttctccgtcggtgctgtactaagtggatataaagttatctatgacaaggaaacgcagagagcttattccttacctgctgatattgccccaggtactacagctattagtctaagtactgctgctgtacttgtacattcagctggttctgtagacttaggtgcattagccgtatctagggaagaatacgtaaccctacctggttcatttgattctggttctacgcttaatgttaaaaatgaattacttacgtatactgatggtaagtatcgttgggacggtgcattacctaaaatt…	143324	141282	-
ORF207	tail fiber protein	atggggtattttcaaatgaccagaaatgtagaagaattattcggcggcgtagtcacagctccccaccagattcctttcacgtataaatcaaatgtcggtggagaaactttcctttccttgccgttctatcctgtcactggcgtagtcacaatcaacggtggtatgcaagttcccttagacaactttgaaatcgaaggaaatacgttgaatctcgggcgcgcattgtccaaaggcgatgttgtgtattgcttattcgataaaattctttcgccagaagatacagccaaaggtatccgcatatacaaatttcaggccgtaggaggtgaaaccgagttcactcctgatttcacatcttatggagtccaatctctttatatcggtggcgagtacaaaaccccc…	146156	143376	-
ORF208	tail spike protein	atgatttctcaattcaatcaaccacgcggctccacttccatagaagttaacaaacaatctatcgctcgaaatttcggtgtcaaagaagacgaagtcatttatttcactgtcggtattgatctcagcggatttaaagtaatttatgatgagtctacccaacgggcttattctcttccttcgggtattgtttcagggacaactgcaattagtctggatgaaagagctatcctcactcattccgctggttctgttgaccttggggaattagcagtaagccgcgaagaatatgtgactttacctggttcttttaatttcggccataccattaatgtgaaaaatgaacttcttgtgcacgatgataaaaaatatcgatgggatggtgcattacctaaagttgtt…	148353	146257	-
ORF209	tail fibers protein	atggccaacaaaccaacacagcctcttttccctttgggtttagaaacttctgagtcttcgaacataaaaggcttcaacaactccggcactattgagcattcccctggtgccgtaatgacatttcctgaagatactgaagttacaggtcttccatcttctgtacgttacaatcctgatagtgatgaatttgaaggttattacgaaaacggtggttggttgtctttggggggcggtggaatacgctgggaaacgctcccttacgctccctctagcaatttgttagaaggtcgtggctatctcattaataataccacagggacatctacagtggttctcccttcccctacgcgtattggggattccgttactatttgtgatgcttatgggaaatttgccact…	151435	148457	-
ORF210	hypothetical protein	atggccgatttcctgagtcaatatacaggtcagcagatagatcagatattgggttctgttgacgacaaagtaagtaaaaacgacgtcattgatgattttgaagtcagcgacccattgtttccaccgtctgctcgcctgacatacgagttgaaaagatctgttgacacaatcaatgatactttggccaacaaagttattcggacagatagtggtgaacaaacaatcaatggcaaaaagactttcaatgctttgttggtgaccaatgggggtatacaagtccctgctggaaaatccgtttcaatcacagatgaaccaacgaactcgacagatggtgttaacctgagcatgttgagaaagcatggcgtcagtgaagacactaccccgcctggttctggtttg…	152672	151482	-
ORF211	head closure Hc2	atgtccaaagatcttaataatggacacaacggggttaagtatgaaaccccgttgttctaccagaatgatttccctctgttcatagaatttatggacacgttcttcaattggctgtatagacagcaggggttcactcaagaagagatcttggcatatctggcagatacgtctagttggatgaatcccgagagtgaagattctccggttaaacagctgattgatttaaaggctgacaagactccaggctcagaggccaaggattatttgtctgataaattcttggttcgtacctttgagaacatgatggctctggatgccgaagaacttttagatgccgacggaaggccgctattgtcaatagaagataagaacaaacagatagatgactggtataatgat…	153529	152675	-
ORF212	baseplate wedge subunit	atggccacgcaaacagttccttcactcgacgtcagagcatttgaatacattattaaacagcgaatgaaagctgatcccacctttaaagattatgactttgaaggttctggtcttagtgcgattattcgtttgttggcatctgacgcgaacgccatagcctttatgcaaaacatgcttaatggtgaaggccatttgaagacagcaaatcaacgttcaaacgtcggtttatctgctgcatttctttcctacacgcctgacaactatcgggcagcatacatgtatgtcaacattaaagttacgccttatgacgccagcacagcccccaatgagatcatcatggatcggcgcgtaatgttcgttggggcaaaagacggcagttcctacaactttactgttgag…	155294	153513	-
ORF213	hypothetical protein	atgcatattaacacagcaatcatgaaacacattattcctttattggcaaaatacgaaggggaacgcgccacgaaaatcccttttggaacaatcacagatgaagtgaaacgcctgacaggtaaaagtatcaatttccgtcgcgttgttgaatctgcgttagagttggcccgttctgatttacaaaatccaacattttcatttaatattgacgtaacttcttcacttcgacaagaattggaagaatcatcacaagcgcggcgcgatcgtttccgtcatttatatgttcgtaacgaattctccgaaggtcgtgttggtatgaaactggagtctattcgttctgatatttgcttcactgtcaactatgttttagagccagaaagccagcgcatttattttggc…	155658	156227	+
